# Supplementary material for: Synthesis in land change science: methodological patterns, challenges, and guidelines
Source: Reg Environ Change. 2014 Jun 6;15(2):211–26. doi: 10.1007/s10113-014-0626-8 (PMC4372122; doi:10.1007/s10113-014-0626-8)
Supplement: Supplementary file 2 — Appendix 2 (XLSX 4853 kb) [file 10113_2014_626_MOESM2_ESM.xlsx]

## Sheet: Final Cut
1st Method	2nd Method	Topic 1	Topic 2	World Region	Major Discipline	Major Discipline	Minor Discipline	Minor Discipline	Explanatory Focus	# of Cases	Author(s)	AF	BF	CA	Title	Publication	SE	LA	DT	CT	CY	CL	SP	HO	DE	ID	Abstract	Pub. Year	Volume	Issue	Start Page	End Page	AR	DOI	D2	PG	P2	WC	SC	GA	UT
Cross-Site Meta-Data Analysis		forest		Global	Economics		Public Policy		Causal	146	Angelsen, A; Kaimowitz, D	Angelsen, A; Kaimowitz, D			Rethinking the causes of deforestation: Lessons from economic models	WORLD BANK RESEARCH OBSERVER											This article, which synthesizes the results of more than 140 economic models analyzing the causes of tropical deforestation, raises significant doubts about many conventional hypotheses in the debate about deforestation. More roads, higher agricultural prices, lower wages, and a shortage of off-farm employment generally lead to more deforestation. How technical change, agricultural input prices, …	1999	14	1	73	98									WOS:000079989500004
Remote-Sensing Analysis		suburban	agriculture	North America	Environmental Sciences		Ecology		Consequential	N/A	Brown, DG; Johnson, KM; Loveland, TR; Theobald, DM	Brown, DG; Johnson, KM; Loveland, TR; Theobald, DM			Rural land-use trends in the conterminous United States, 1950-2000	ECOLOGICAL APPLICATIONS				87th Annual Meeting of the Ecological-Society-of-America	AUG, 2002	Tuscon, AZ	Ecol Soc Amer				In order to understand the magnitude, direction, and geographic distribution of land-use changes, we evaluated land-use trends in U.S. counties during the latter half of the 20th century. Our paper synthesizes the dominant spatial and temporal trends in population, agriculture, and urbanized land uses, using a variety of data sources and;in ecoregion classification as a frame of reference. A comb…	2005	15	6	1851	1863		10.1890/03-5220							WOS:000233858900002
Variable-Oriented Meta-Analysis	Literature Review	urban		North America	Interdisciplinary				Consequential	256	Cook, EM; Hall, SJ; Larson, KL	Cook, Elizabeth M.; Hall, Sharon J.; Larson, Kelli L.			Residential landscapes as social-ecological systems: a synthesis of multi-scalar interactions between people and their home environment	URBAN ECOSYSTEMS											Residential landscapes are a common setting of human-environment interactions. These ubiquitous ecosystems provide social and ecological services, and yard maintenance leads to intended and unintended ecological outcomes. The ecological characteristics of residential landscapes and the human drivers of landscape management have been the focus of disciplinary studies, often at a single scale of an…	2012	15	1	19	52		10.1007/s11252-011-0197-0							WOS:000300658300002
Cross-Site Comparisons		forest	agriculture	Asia	Environmental Sciences	Psychology	Ecology	psychology	Combination	6	Cramb, RA; Colfer, CJP; Dressler, W; Laungaramsri, P; Le, QT; Mulyoutami, E; Peluso, NL; Wadley, RL	Cramb, R. A.; Colfer, Carol J. Pierce; Dressler, Wolfram; Laungaramsri, Pinkaew; Le, Quang Trang; Mulyoutami, Elok; Peluso, Nancy L.; Wadley, Reed L.			Swidden Transformations and Rural Livelihoods in Southeast Asia	HUMAN ECOLOGY											This paper explores the major interactions between the transformation of swidden farming and the pursuit of rural livelihoods in the uplands of Southeast Asia. The paper draws on selected literature, workshop reflections, and six case studies to describe the causal processes and livelihood consequences of swidden change. Household-level livelihood responses have included both the intensification …	2009	37	3	323	346		10.1007/s10745-009-9241-6							WOS:000268007000007
Variable-Oriented Meta-Analysis		rangeland		Global	Biological Sciences		Miscellaneous		Causal	132	Geist, HJ; Lambin, EF	Geist, HJ; Lambin, EF			Dynamic causal patterns of desertification	BIOSCIENCE											Using a meta-analytical research design, we analyzed subnational case studies (n = 132) on the causes of dryland degradation, also referred to as desertification, to determine whether the proximate causes and underlying driving forces fall into any pattern and to identify mediating factors, feedback mechanisms, cross-scalar dynamics, and typical pathways of dryland ecosystem change. Our results s…	2004	54	9	817	829		10.1641/0006-3568(2004)054[0817:DCPOD]2.0.CO;2							WOS:000223743000007
Case-Oriented Meta-Analysis	Variable-Oriented Meta-Analysis	agriculture		Global	Environmental Sciences	Biological Sciences	Global environmental change	Soil Sciences	Causal	108	Keys, E; McConnell, WJ	Keys, E; McConnell, WJ			Global change and the intensification of agriculture in the tropics	GLOBAL ENVIRONMENTAL CHANGE-HUMAN AND POLICY DIMENSIONS											Bridging understanding of local environmental change with regional and global patterns of land-use and land-cover change (LUCC) remains a key goal and challenge for our understanding of global environmental change. This meta-analysis attempts to bridge local and regional scales of LUCC by demonstrating the ways in which previously published case studies can be compared and used for a broader regi…	2005	15	4	320	337		10.1016/j.gloenvcha.2005.04.004							WOS:000233623200005
Cross-Site Meta-Data Analysis	Remote-Sensing Analysis	urban		Global	Environmental Sciences		Miscellaneous		Consequential	326	Seto, KC; Fragkias, M; Guneralp, B; Reilly, MK	Seto, Karen C.; Fragkias, Michail; Gueneralp, Burak; Reilly, Michael K.			A Meta-Analysis of Global Urban Land Expansion	PLOS ONE											The conversion of Earth's land surface to urban uses is one of the most irreversible human impacts on the global biosphere. It drives the loss of farmland, affects local climate, fragments habitats, and threatens biodiversity. Here we present a meta-analysis of 326 studies that have used remotely sensed images to map urban land conversion. We report a worldwide observed increase in urban land are…	2011	6	8			e23777	10.1371/journal.pone.0023777							WOS:000294126900042
Cross-Site Meta-Data Analysis		forest		North America	Biological Sciences		Miscellaneous		Consequential	30	Wright, JP; Fridley, JD	Wright, Justin P.; Fridley, Jason D.			Biogeographic synthesis of secondary succession rates in eastern North America	JOURNAL OF BIOGEOGRAPHY											Aim Mechanistic models of old-field plant succession have generally lacked a broader biogeographic context in which climate, soils and species pools could play a significant role in mediating succession rates. We examine broad-scale patterns in old-field succession and introduce a hierarchical conceptual model to incorporate potential mechanisms operating at multiple spatial scales. Location We r…	2010	37	8	1584	1596		10.1111/j.1365-2699.2010.02298.x							WOS:000279936700014
Variable-Oriented Meta-Analysis		forest	agriculture	Global	Environmental Sciences	Biological Sciences	Global environmental change	Soil Sciences	Causal	157	van Vliet, N; Mertz, O; Heinimann, A; Langanke, T; Pascual, U; Schmook, B; Adams, C; Schmidt-Vogt, D; Messerli, P; Leisz, S; Castella, JC; Jorgensen, L; Birch-Thomsen, T; Hett, C; Bruun, TB; Ickowitz, A; Vu, KC; Yasuyuki, K; Fox, J; Padoch, C; Dressler, W; Ziegler, AD	van Vliet, Nathalie; Mertz, Ole; Heinimann, Andreas; Langanke, Tobias; Pascual, Unai; Schmook, Birgit; Adams, Cristina; Schmidt-Vogt, Dietrich; Messerli, Peter; Leisz, Stephen; Castella, Jean-Christophe; Jorgensen, Lars; Birch-Thomsen, Torben; Hett, Cornelia; Bruun, Thilde Bech; Ickowitz, Amy; Kim Chi Vu; Yasuyuki, Kono; Fox, Jefferson; Padoch, Christine; Dressler, Wolfram; Ziegler, Alan D.			Trends, drivers and impacts of changes in swidden cultivation in tropical forest-agriculture frontiers: A global assessment	GLOBAL ENVIRONMENTAL CHANGE-HUMAN AND POLICY DIMENSIONS											This meta-analysis of land-cover transformations of the past 10-15 years in tropical forest-agriculture frontiers world-wide shows that swidden agriculture decreases in landscapes with access to local, national and international markets that encourage cattle production and cash cropping, including biofuels. Conservation policies and practices also accelerate changes in swidden by restricting fore…	2012	22	2	418	429		10.1016/j.gloenvcha.2011.10.009							WOS:000304290100012
Case-Oriented Meta-Analysis		water		Global	Earth Sciences	Chemistry	Hydrology	Physical Chemistry	Causal	22	Srinivasan, V; Lambin, EF; Gorelick, SM; Thompson, BH; Rozelle, S	Srinivasan, V.; Lambin, E. F.; Gorelick, S. M.; Thompson, B. H.; Rozelle, S.			The nature and causes of the global water crisis: Syndromes from a meta-analysis of coupled human-water studies	WATER RESOURCES RESEARCH											Freshwater scarcity has been cited as the major crisis of the 21st century, but it is surprisingly hard to describe the nature of the global water crisis. We conducted a meta-analysis of 22 coupled human-water system case studies, using qualitative comparison analysis (QCA) to identify water resource system outcomes and the factors that drive them. The cases exhibited different outcomes for human…	2012	48				W10516	10.1029/2011WR011087							WOS:000309608800001
Cross-Site Meta-Data Analysis		urban		Global	Interdisciplinary				Combination	72	Kendal, D; Williams, NSG; Williams, KJH	Kendal, Dave; Williams, Nicholas S. G.; Williams, Kathryn J. H.			A cultivated environment: Exploring the global distribution of plants in gardens, parks and streetscapes	URBAN ECOSYSTEMS											Plants cultivated in gardens, parks and streetscapes are becoming increasingly important to peoples' experience of biological life, and have been the recent focus of research in ecology, invasion biology, human geography and sociology. However patterns of distribution have not previously been explored at a global scale. In this study, global patterns in the distribution of cultivated floras were …	2012	15	3	637	652		10.1007/s11252-011-0215-2							WOS:000307722300009
Cross-Site Meta-Data Analysis		forest		Global	Environmental Sciences		Global Environemental Change		Consequential	292	Li, DJ; Niu, SL; Luo, YQ	Li, Dejun; Niu, Shuli; Luo, Yiqi			Global patterns of the dynamics of soil carbon and nitrogen stocks following afforestation: a meta-analysis	NEW PHYTOLOGIST											Afforestation has been proposed as an effective method of carbon (C) sequestration; however, the magnitude and direction of soil carbon accumulation following afforestation and its regulation by soil nitrogen (N) dynamics are still not well understood. We synthesized the results from 292 sites and carried out a meta-analysis to evaluate the dynamics of soil C and N stocks following afforestation.…	2012	195	1	172	181		10.1111/j.1469-8137.2012.04150.x							WOS:000304448500020
Cross-Site Comparisons		forest		Asia	Biological Sciences		Miscellaneous		Consequential	250	Ziegler, AD; Phelps, J; Yuen, JQ; Webb, EL; Lawrence, D; Fox, JM; Bruun, TB; Leisz, SJ; Ryan, CM; Dressler, W; Mertz, O; Pascual, U; Padoch, C; Koh, LP	Ziegler, Alan D.; Phelps, Jacob; Yuen, Jia Qi; Webb, Edward L.; Lawrence, Deborah; Fox, Jeff M.; Bruun, Thilde B.; Leisz, Stephen J.; Ryan, Casey M.; Dressler, Wolfram; Mertz, Ole; Pascual, Unai; Padoch, Christine; Koh, Lian Pin			Carbon outcomes of major land-cover transitions in SE Asia: great uncertainties and REDD plus policy implications	GLOBAL CHANGE BIOLOGY											Policy makers across the tropics propose that carbon finance could provide incentives for forest frontier communities to transition away from swidden agriculture (slash-and-burn or shifting cultivation) to other systems that potentially reduce emissions and/or increase carbon sequestration. However, there is little certainty regarding the carbon outcomes of many key land-use transitions at the ce…	2012	18	10	3087	3099		10.1111/j.1365-2486.2012.02747.x							WOS:000308443800010
Variable-Oriented Meta-Analysis		forest	rangeland	Australia and PI	Environmental Sciences		Ecology		Consequential	25	Hoogmoed, M; Cunningham, SC; Thomson, JR; Baker, PJ; Beringer, J; Cavagnaro, TR	Hoogmoed, M.; Cunningham, S. C.; Thomson, J. R.; Baker, P. J.; Beringer, J.; Cavagnaro, T. R.			Does afforestation of pastures increase sequestration of soil carbon in Mediterranean climates?	AGRICULTURE ECOSYSTEMS & ENVIRONMENT											Afforestation of agricultural land to mitigate climate change and other environmental degradation has been increasingly implemented around the world. However, the effects of afforestation on soil carbon and particularly nitrogen content remain unclear. We conducted a hierarchical Bayesian meta-analysis of published data on the effects of afforestation of pastures on soil carbon and nitrogen stock…	2012	159		176	183		10.1016/j.agee.2012.07.011							WOS:000308974700019
Meta-Analysis of Effect Sizes		agriculture		Global	Biological Sciences		Miscellaneous		Consequential	94	MacDonald, GK; Bennett, EM; Taranu, ZE	MacDonald, Graham K.; Bennett, Elena M.; Taranu, Zofia E.			The influence of time, soil characteristics, and land-use history on soil phosphorus legacies: a global meta-analysis	GLOBAL CHANGE BIOLOGY											Agriculturally driven changes in soil phosphorus (P) are known to have persistent effects on local ecosystem structure and function, but regional patterns of soil P recovery following cessation of agriculture are less well understood. We synthesized data from 94 published studies to assess evidence of these land-use legacies throughout the world by comparing soil labile and total P content in aba…	2012	18	6	1904	1917		10.1111/j.1365-2486.2012.02653.x							WOS:000303763600012
Variable-Oriented Meta-Analysis		protected		Global	Environmental Sciences	Biological Sciences	Environmental Conservation	Plant Sciences	Causal	67	Rutte, C	Rutte, Claudia			The sacred commons: Conflicts and solutions of resource management in sacred natural sites	BIOLOGICAL CONSERVATION											Sacred natural sites are considered an additional pillar for biodiversity conservation, next to the protected areas network. However, sacred landscapes are not primarily conservation areas, but exist for cultural and social reasons. To evaluate their strengths and weaknesses as community-based conservation areas, a thorough understanding of the underlying values, institutional arrangements, and o…	2011	144	10	2387	2394		10.1016/j.biocon.2011.06.017							WOS:000295112300001
Cross-Site Comparisons		urban		Global	Biological Sciences				Consequential	244	Taylor, BD; Goldingay, RL	Taylor, Brendan D.; Goldingay, Ross L.			Roads and wildlife: impacts, mitigation and implications for wildlife management in Australia	WILDLIFE RESEARCH											Roads can disrupt the population processes of vertebrate wildlife species through habitat fragmentation and vehicle collision. The aims of this review were to synthesise the recent literature on road impacts on wildlife, to identify gaps in our understanding of this topic and to guide future research and management in Australia. We reviewed 244 published studies from the last decade on road and v…	2010	37	4	320	331		10.1071/WR09171							WOS:000279164200007
Cross-Site Meta-Data Analysis		suburban	agriculture	North America	Economics		Environmental Economics	Agricultural Economics	Causal	19	Johnston, RJ; Duke, JM	Johnston, Robert J.; Duke, Joshua M.			Informing Preservation of Multifunctional Agriculture when Primary Research Is Unavailable: An Application of Meta-Analysis	AMERICAN JOURNAL OF AGRICULTURAL ECONOMICS				Annual Meeting of the Agricultural-and-Applied-Economics-Association	AUG, 2009	Milwaukee, WI	Agr & Appl Econ Assoc					2009	91	5	1353	1359		10.1111/j.1467-8276.2009.01347.x							WOS:000271972800032
Remote-Sensing Analysis	Literature Review	forest		Global	Biological Sciences		Miscellaneous		Consequential	23	Asner, GP; Rudel, TK; Aide, TM; Defries, R; Emerson, R	Asner, Gregory P.; Rudel, Thomas K.; Aide, T. Mitchell; Defries, Ruth; Emerson, Ruth			A Contemporary Assessment of Change in Humid Tropical Forests	CONSERVATION BIOLOGY											In recent decades the rate and geographic extent of land-use and land-cover change has increased throughout the world's humid tropical forests. The pan-tropical geography of forest change is a challenge to assess, and improved estimates of the human footprint in the tropics are critical to understanding potential changes in biodiversity. We combined recently published and new satellite observatio…	2009	23	6	1386	1395		10.1111/j.1523-1739.2009.01333.x							WOS:000272163100011
Case-Oriented Meta-Analysis		forest		Global	Biological Sciences		Miscellaneous		Causal	268	Rudel, TK; Defries, R; Asner, GP; Laurance, WF	Rudel, Thomas K.; Defries, Ruth; Asner, Gregory P.; Laurance, William F.			Changing Drivers of Deforestation and New Opportunities for Conservation	CONSERVATION BIOLOGY											Over the past 50 years, human agents of deforestation have changed in ways that have potentially important implications for conservation efforts. We characterized these changes through a meta-analysis of case studies of land-cover change in the tropics. From the 1960s to the 1980s, small-scale farmers, with state assistance, deforested large areas of tropical forest in Southeast Asia and Latin Am…	2009	23	6	1396	1405		10.1111/j.1523-1739.2009.01332.x							WOS:000272163100012
Meta-Analysis of Effect Sizes		forest		Global	Environmental Sciences		Ecology		Consequential	153	Berthrong, ST; Jobbagy, EG; Jackson, RB	Berthrong, Sean T.; Jobbagy, Esteban G.; Jackson, Robert B.			A global meta-analysis of soil exchangeable cations, pH, carbon, and nitrogen with afforestation	ECOLOGICAL APPLICATIONS											Afforestation, the conversion of non-forested lands to forest plantations, can sequester atmospheric carbon dioxide, but the rapid growth and harvesting of biomass may deplete nutrients and degrade soils if managed improperly. The goal of this study is to evaluate how afforestation affects mineral soil quality, including pH, sodium, exchangeable cations, organic carbon, and nitrogen, and to exami…	2009	19	8	2228	2241		10.1890/08-1730.1							WOS:000271874300020
Meta-Analysis of Effect Sizes		water		Global	Interdisciplinary				Consequential	30	Das, B; Nordin, R; Mazumder, A	Das, Biplob; Nordin, Rick; Mazumder, Asit			Watershed land use as a determinant of metal concentrations in freshwater systems	ENVIRONMENTAL GEOCHEMISTRY AND HEALTH											Concentrations of Fe, Mn, Cu, dissolved organic matter (DOM), and pH were synthesized from 30 publications to determine the factors regulating concentrations and behavior of metals in freshwater systems. Results from the review suggest that contrasting watershed land use can directly (erosion and runoff) and indirectly (in-lake processes including metal-DOM-pH interactions) affect the metal conce…	2009	31	6	595	607		10.1007/s10653-008-9244-z							WOS:000271949100001
Literature Review		forest		Global	Environmental Sciences		Global Environmental Change	Ecology	Consequential	N/A	Laurance, WF; Goosem, M; Laurance, SGW	Laurance, William F.; Goosem, Miriam; Laurance, Susan G. W.			Impacts of roads and linear clearings on tropical forests	TRENDS IN ECOLOGY & EVOLUTION											Linear infrastructure such as roads, highways, power lines and gas lines are omnipresent features of human activity and are rapidly expanding in the tropics. Tropical species are especially vulnerable to such infrastructure because they include many ecological specialists that avoid even narrow (<30-m wide) clearings and forest edges, as well as other species that are susceptible to road kill, pr…	2009	24	12	659	669		10.1016/j.tree.2009.06.009							WOS:000272278000004
Cross-Site Meta-Data Analysis		urban		Global	Environmental Sciences		Ecology		Consequential	22	Hahs, AK; McDonnell, MJ; McCarthy, MA; Vesk, PA; Corlett, RT; Norton, BA; Clemants, SE; Duncan, RP; Thompson, K; Schwartz, MW; Williams, NSG	Hahs, Amy K.; McDonnell, Mark J.; McCarthy, Michael A.; Vesk, Peter A.; Corlett, Richard T.; Norton, Briony A.; Clemants, Steven E.; Duncan, Richard P.; Thompson, Ken; Schwartz, Mark W.; Williams, Nicholas S. G.			A global synthesis of plant extinction rates in urban areas	ECOLOGY LETTERS											Plant extinctions from urban areas are a growing threat to biodiversity worldwide. To minimize this threat, it is critical to understand what factors are influencing plant extinction rates. We compiled plant extinction rate data for 22 cities around the world. Two-thirds of the variation in plant extinction rates was explained by a combination of the city's historical development and the current …	2009	12	11	1165	1173		10.1111/j.1461-0248.2009.01372.x							WOS:000270828100006
Cross-Site Comparisons	Cross-Site Data Analysis	agriculture		Global	Interdisciplinary				Causal	4	Geist, HJ; Chang, KT; Etges, V; Abdallah, JM	Geist, Helmut J.; Chang, Kang-tsung; Etges, Virginia; Abdallah, Jumanne M.			Tobacco growers at the crossroads: Towards a comparison of diversification and ecosystem impacts	LAND USE POLICY											An international Framework Convention on Tobacco Control has been in force since 2005, also aimed at regulating tobacco farming: FCTC article 17 on diversification, and FCTC article 18 on socio-ecological issues. Relating to the FCTC, information was gained and evaluated from tobacco farmers of growing areas sampled from major world regions (Rio Grande do Sul/Brazil, Tabora/Tanzania, Meinung/Taiw…	2009	26	4	1066	1079		10.1016/j.landusepol.2009.01.003							WOS:000266197500020
Cross-Site Data Analysis		agriculture		Global	Economics	Environemntal Sciences	Environmental Economics	Global Environmental Change	Causal	15	Winters, P; Davis, B; Carletto, G; Covarrubias, K; Quinones, EJ; Zezza, A; Azzarri, C; Stamoulis, K	Winters, Paul; Davis, Benjamin; Carletto, Gero; Covarrubias, Katia; Quinones, Esteban J.; Zezza, Alberto; Azzarri, Carlo; Stamoulis, Kostas			Assets, Activities and Rural Income Generation: Evidence from a Multicountry Analysis	WORLD DEVELOPMENT											This paper examines the links between the assets and the economic activities of rural households in developing countries to provide insight into how the promotion of certain key assets-particularly education, land, and infrastructure-influences the economic choices of these households. Nationally representative data from 15 countries which form part of the rural income-generating activities (RIGA…	2009	37	9	1435	1452		10.1016/j.worlddev.2009.01.010							WOS:000269614000001
Meta-Analysis of Effect Sizes		multiple		Global	Interdisciplinary				Consequential	526	Benayas, JMR; Newton, AC; Diaz, A; Bullock, JM	Rey Benayas, Jose M.; Newton, Adrian C.; Diaz, Anita; Bullock, James M.			Enhancement of Biodiversity and Ecosystem Services by Ecological Restoration: A Meta-Analysis	SCIENCE											Ecological restoration is widely used to reverse the environmental degradation caused by human activities. However, the effectiveness of restoration actions in increasing provision of both biodiversity and ecosystem services has not been evaluated systematically. A meta-analysis of 89 restoration assessments in a wide range of ecosystem types across the globe indicates that ecological restoration…	2009	325	5944	1121	1124		10.1126/science.1172460							WOS:000269382300039
Meta-Analysis of Effect Sizes		multiple		Global	Environmental Sciences		Ecology		Consequential	130	Winfree, R; Aguilar, R; Vazquez, DP; LeBuhn, G; Aizen, MA	Winfree, Rachael; Aguilar, Ramiro; Vazquez, Diego P.; LeBuhn, Gretchen; Aizen, Marcelo A.			A meta-analysis of bees' responses to anthropogenic disturbance	ECOLOGY											Pollinators may be declining globally, a matter of concern because animal pollination is required by most of the world's plant species, including many crop plants. Human land use and the loss of native habitats is thought to be an important driver of decline for wild, native pollinators, yet the findings of published studies on this topic have never been quantitatively synthesized. Here we use me…	2009	90	8	2068	2076		10.1890/08-1245.1							WOS:000268293000006
Cross-Site Comparisons		forest	agriculture	Latin America	Environmental Sciences		Ecology		Consequential	13	Kauffman, JB; Hughes, RF; Heider, C	Kauffman, J. Boone; Hughes, R. Flint; Heider, Chris			Carbon pool and biomass dynamics associated with deforestation, land use, and agricultural abandonment in the neotropics	ECOLOGICAL APPLICATIONS											Current rates of deforestation and the resulting C emissions in the tropics exceed those of secondary forest regrowth and C sequestration. Changing land-use strategies that would maintain standing forests may be among the least expensive of climate change mitigation options. Further, secondary tropical forests have been suggested to have great value for their potential to sequester atmospheric C.…	2009	19	5	1211	1222		10.1890/08-1696.1							WOS:000267020200012
Cross-Site Comparisons		forest		Global	Biological Sciences		Miscellaneous		Consequential	23	Danielsen, F; Beukema, H; Burgess, ND; Parish, F; Bruhl, CA; Donald, PF; Murdiyarso, D; Phalan, B; Reijnders, L; Struebig, M; Fitzherbert, EB	Danielsen, Finn; Beukema, Hendrien; Burgess, Neil D.; Parish, Faizal; Bruehl, Carsten A.; Donald, Paul F.; Murdiyarso, Daniel; Phalan, Ben; Reijnders, Lucas; Struebig, Matthew; Fitzherbert, Emily B.			Biofuel Plantations on Forested Lands: Double Jeopardy for Biodiversity and Climate	CONSERVATION BIOLOGY											The growing demand for biofuels is promoting the expansion of a number of agricultural commodities, including oil palm (Elaeis guineensis). Oil-palm plantations cover over 13 million ha, primarily in Southeast Asia, where they have directly or indirectly replaced tropical rainforest. We explored the impact of the spread of oil-palm plantations on greenhouse gas emission and biodiversity. We asses…	2009	23	2	348	358		10.1111/j.1523-1739.2008.01096.x							WOS:000264272000019
Literature Review		agriculture		Global	Medicine		Nutrition and Metabolism		Consequential	N/A	Khan, S; Hanjra, MA	Khan, Shahbaz; Hanjra, Munir A.			Footprints of water and energy inputs in food production - Global perspectives	FOOD POLICY											During the second half of the 20th century the global food production more than doubled and thus responded to the doubling of world population. But the gains in food production came at a cost, leaving a significant environmental footprint on the ecosystem. Global cropland, plantations and pastures expanded, with large increases in fossil energy, water, and fertilizer inputs, imprinting considerab…	2009	34	2	130	140		10.1016/j.foodpol.2008.09.001							WOS:000265476400002
Case-Oriented Meta-Analysis		urban		North America	Earth Sciences		Hydrology		Consequential	65	Schueler, TR; Fraley-McNeal, L; Cappiella, K	Schueler, Thomas R.; Fraley-McNeal, Lisa; Cappiella, Karen			Is Impervious Cover Still Important? Review of Recent Research	JOURNAL OF HYDROLOGIC ENGINEERING											The impervious cover model (ICM) has attracted considerable attention in recent years, with nearly 250 research studies testing its basic hypothesis that the behavior of urban stream indicators can be predicted on the basis of the percent impervious cover in their contributing subwatershed. The writers conducted a meta-analysis of 65 new research studies that bear on the ICM to determine the degr…	2009	14	4	309	315		10.1061/(ASCE)1084-0699(2009)14:4(309)							WOS:000264151000003
Cross-Site Meta-Data Analysis		protected		Global	Environmental Sciences		Ecology		Consequential	190	Colding, J; Folke, C	Colding, Johan; Folke, Carl			The Role of Golf Courses in Biodiversity Conservation and Ecosystem Management	ECOSYSTEMS											We assessed the ecological value of golf courses based on a quantitative synthesis of studies in the scientific literature that have measured and compared biota on golf courses to that of biota in green-area habitats related to other land uses. We found that golf courses had higher ecological value in 64% of comparative cases. This pattern was consistent also for comparisons based on measures of …	2009	12	2	191	206		10.1007/s10021-008-9217-1							WOS:000263672100002
Literature Review		agriculture		Global	Environmental Sciences	Biological Sciences	Global environmental change	Soil Sciences	Causal	3	McAlpine, CA; Etter, A; Fearnside, PM; Seabrook, L; Laurance, WF	McAlpine, C. A.; Etter, A.; Fearnside, P. M.; Seabrook, L.; Laurance, W. F.			Increasing world consumption of beef as a driver of regional and global change: A call for policy action based on evidence from Queensland (Australia), Colombia and Brazil	GLOBAL ENVIRONMENTAL CHANGE-HUMAN AND POLICY DIMENSIONS											While the global community is seeking to reduce fossil fuel consumption, a parallel but equally important issue is the environmental impacts of increased world consumption of beef. We provide a comparative analysis and synthesis of the expansion of beef cattle production and its regional and global environmental impacts for Queensland (Australia), Colombia and Brazil. Evidence assembled indicates…	2009	19	1	21	33		10.1016/j.gloenvcha.2008.10.008							WOS:000264655400005
Meta-Analysis of Effect Sizes		forest		North America	Biological Sciences		Miscellaneous		Consequential	11	Schlossberg, S; King, DI	Schlossberg, Scott; King, David I.			Postlogging Succession and Habitat Usage of Shrubland Birds	JOURNAL OF WILDLIFE MANAGEMENT											In the first decades after logging, the vegetation structure of harvested areas changes rapidly due to succession. For shrubland birds, many of which specialize on regeneration of specific ages, the changing vegetation structure makes determining how much habitat is available for individual species difficult. We conducted a meta-analysis to determine how populations of shrubland birds in the east…	2009	73	2	226	231		10.2193/2007-518							WOS:000265032300008
Meta-Analysis of Effect Sizes		forest		Asia	Biological Sciences		Miscellaneous		Consequential	120	Sodhi, NS; Lee, TM; Koh, LP; Brook, BW	Sodhi, Navjot S.; Lee, Tien Ming; Koh, Lian Pin; Brook, Barry W.			A Meta-Analysis of the Impact of Anthropogenic Forest Disturbance on Southeast Asia's Biotas	BIOTROPICA											The impacts of tropical deforestation and forest degradation on SE Asia's biotas have been documented, but a quantitative synthesis is currently lacking. We examined the responses of biodiversity to anthropogenic forest disturbance by comparing key ecological attributes between undisturbed and neighboring disturbed forests. Based on data from four taxonomic groups (vascular plants, invertebrates,…	2009	41	1	103	109		10.1111/j.1744-7429.2008.00460.x							WOS:000261961100014
Cross-Site Comparisons		agriculture		Global	Biological Sciences		Agricultural Science	Plant Sciences	Consequential	78	Govaerts, B; Verhulst, N; Castellanos-Navarrete, A; Sayre, KD; Dixon, J; Dendooven, L	Govaerts, B.; Verhulst, N.; Castellanos-Navarrete, A.; Sayre, K. D.; Dixon, J.; Dendooven, L.			Conservation Agriculture and Soil Carbon Sequestration: Between Myth and Farmer Reality	CRITICAL REVIEWS IN PLANT SCIENCES											Improving food security, environmental preservation and enhancing livelihood should be the main targets of the innovators of today's farming systems. Conservation agriculture (CA), based on minimum tillage, crop residue retention, and crop rotations, has been proposed as an alternative system combining benefits for the farmer with advantages for the society. This paper reviews the potential impac…	2009	28	3	97	122		10.1080/07352680902776358							WOS:000265292100002
Literature Review		agriculture		North America	Biological Sciences		Agricultural Science	Plant Sciences	Consequential	N/A	Blanco-Canqui, H; Lal, R	Blanco-Canqui, Humberto; Lal, R.			Crop Residue Removal Impacts on Soil Productivity and Environmental Quality	CRITICAL REVIEWS IN PLANT SCIENCES											Crop residues are a potential source of renewable feedstocks for cellulosic ethanol production because of their high cellulose content and easy availability. Indiscriminate removal as biofuel may, however, have adverse impacts on soil, environment, and crop production. This article reviews available information on the impacts of crop residue removal on soil properties, crop yields, and soil erosi…	2009	28	3	139	163		10.1080/07352680902776507							WOS:000265292100004
Meta-Analysis of Effect Sizes		agriculture		Global	Environmental Sciences		Ecology		Consequential	20	Flynn, DFB; Gogol-Prokurat, M; Nogeire, T; Molinari, N; Richers, BT; Lin, BB; Simpson, N; Mayfield, MM; DeClerck, F	Flynn, Dan F. B.; Gogol-Prokurat, Melanie; Nogeire, Theresa; Molinari, Nicole; Richers, Barbara Trautman; Lin, Brenda B.; Simpson, Nicholas; Mayfield, Margaret M.; DeClerck, Fabrice			Loss of functional diversity under land use intensification across multiple taxa	ECOLOGY LETTERS											Land use intensification can greatly reduce species richness and ecosystem functioning. However, species richness determines ecosystem functioning through the diversity and values of traits of species present. Here, we analyze changes in species richness and functional diversity (FD) at varying agricultural land use intensity levels. We test hypotheses of FD responses to land use intensification …	2009	12	1	22	33		10.1111/j.1461-0248.2008.01255.x							WOS:000261625500005
Cross-Site Comparisons	Literature Review	forest		Global	Biological Sciences		Miscellaneous		Consequential	10	Karthik, T; Veeraswami, GG; Samal, PK	Karthik, Teegalapalli; Veeraswami, Gopi Govindhan; Samal, Prasanna Kumar			Forest recovery following shifting cultivation: an overview of existing research	TROPICAL CONSERVATION SCIENCE											Shifting cultivation is a predominant practice in the majority of tropical hilly tracts. Relatively few studies have examined forest recovery following shifting cultivation and we have reviewed these studies to identify and synthesize general recovery patterns. Most studies report that, although pioneer tree species recover relatively faster, woody biomass of mature forest trees recovers several …	2009	2	4	374	387									WOS:000208241800002
Variable-Oriented Meta-Analysis		multiple		Global	Environmental Sciences		Ecology		Consequential	688	Tylianakis, JM; Didham, RK; Bascompte, J; Wardle, DA	Tylianakis, Jason M.; Didham, Raphael K.; Bascompte, Jordi; Wardle, David A.			Global change and species interactions in terrestrial ecosystems	ECOLOGY LETTERS											The main drivers of global environmental change (CO(2) enrichment, nitrogen deposition, climate, biotic invasions and land use) cause extinctions and alter species distributions, and recent evidence shows that they exert pervasive impacts on various antagonistic and mutualistic interactions among species. In this review, we synthesize data from 688 published studies to show that these drivers oft…	2008	11	12	1351	1363		10.1111/j.1461-0248.2008.01250.x							WOS:000260729600009
Remote-Sensing Analysis		rangeland		Global	Earth Sciences		Geophysics		Causal	N/A	Hellden, U; Tottrup, C	Hellden, Ulf; Tottrup, Christian			Regional desertification: A global synthesis	GLOBAL AND PLANETARY CHANGE											The paper presents results on the use of NOAA AVHRR data for desertification monitoring on a regional-global level. It is based on processing of the GIMMS 8 km global NDVI data set. Time series of annually integrated and standardized annual NDVI anomalies were generated and compared with a corresponding rainfall data set (1981-2003). The regions studied include the Mediterranean basin, the Sahel …	2008	64	2012-03-04	169	176		10.1016/j.gloplacha.2008.10.006							WOS:000262428500008
Meta-Analysis of Effect Sizes		agriculture		Latin America	Biological Sciences		Miscellaneous		Consequential	27	Philpott, SM; Arendt, WJ; Armbrecht, I; Bichier, P; Diestch, TV; Gordon, C; Greenberg, R; Perfecto, I; Reynoso-Santos, R; Soto-Pinto, L; Tejeda-Cruz, C; Williams-Linera, G; Valenzuela, J; Zolotoff, JM	Philpott, Stacy M.; Arendt, Wayne J.; Armbrecht, Inge; Bichier, Peter; Diestch, Thomas V.; Gordon, Caleb; Greenberg, Russell; Perfecto, Ivette; Reynoso-Santos, Roberto; Soto-Pinto, Lorena; Tejeda-Cruz, Cesar; Williams-Linera, Guadalupe; Valenzuela, Jorge; Zolotoff, Jost Manuel			Biodiversity Loss in Latin American Coffee Landscapes: Review of the Evidence on Ants, Birds, and Trees	CONSERVATION BIOLOGY											Studies have documented biodiversity losses due to intensification of coffee management (reduction in canopy richness and complexity). Nevertheless, questions remain regarding relative sensitivity of different taxa, habitat specialists, and functional groups, and whether implications for biodiversity conservation vary across regions. We quantitatively reviewed data from ant, bird and tree biodive…	2008	22	5	1093	1105		10.1111/j.1523-1739.2008.01029.x							WOS:000260252000005
Meta-Analysis of Effect Sizes		agriculture		Asia	Environmental Sciences	Biological Sciences	Global environmental change	Soil Sciences	Consequential	55	Lu, YH; Chen, LD; Fu, BJ	Lue, Yihe; Chen, Liding; Fu, Bojie			Land-cover effects on red soil rehabilitation in China: a meta-analysis	PROGRESS IN PHYSICAL GEOGRAPHY											To reverse the soil degradation problems resulting from overexploitation, ecological soil rehabilitation has already been an important pursuit in ecological and environmental research and applications. Based on journal publications and a meta-analysis approach, this paper investigates the effects, and their spatiotemporal variations, of different land covers on red soil rehabilitation in China. R…	2008	32	5	491	502		10.1177/0309133308098942							WOS:000262575400001
Meta-Analysis of Effect Sizes	Variable-Oriented Meta-Analysis	agriculture		Global	Interdisciplinary				Consequential	259	Attwood, SJ; Maron, M; House, APN; Zammit, C	Attwood, S. J.; Maron, M.; House, A. P. N.; Zammit, C.			Do arthropod assemblages display globally consistent responses to intensified agricultural land use and management?	GLOBAL ECOLOGY AND BIOGEOGRAPHY											Aim To determine whether arthropod richness and abundance for combined taxa, feeding guilds and broad taxonomic groups respond in a globally consistent manner to a range of agricultural land-use and management intensification scenarios. Location Mixed land-use agricultural landscapes, globally. Methods We performed a series of meta-analyses using arthropod richness and abundance data derived from…	2008	17	5	585	599		10.1111/j.1466-8238.2008.00399.x							WOS:000258379200002
Remote-Sensing Analysis		multiple		Global	Global Environmental Change		Hydrology		Consequential	N/A	Sterling, S; Ducharne, A	Sterling, Shannon; Ducharne, Agnes			Comprehensive data set of global land cover change for land surface model applications	GLOBAL BIOGEOCHEMICAL CYCLES											To increase our understanding of how humans have altered the Earth's surface and to facilitate land surface modeling experiments aimed to elucidate the direct impact of land cover change on the Earth system, we create and analyze a database of global land use/cover change (LUCC). From a combination of sources including satellite imagery and other remote sensing, ecological modeling, and country s…	2008	22	3			GB3017	10.1029/2007GB002959							WOS:000258646000001
Cross-Site Comparisons		water	agriculture	North America	Environmental Sciences		Ecology		Consequential	358	Taranu, ZE; Gregory-Eaves, I	Taranu, Zofia E.; Gregory-Eaves, Irene			Quantifying relationships among phosphorus, agriculture, and lake depth at an inter-regional scale	ECOSYSTEMS											To date, studies examining the impact of agriculture on freshwater systems have been spatially confined (that is, single drainage basin or regional level). Across regions, there are considerable differences in a number of factors, including geology, catchment morphometry, and hydrology that affect water quality. Given this heterogeneity, it is unknown whether agricultural activities have a pervas…	2008	11	5	715	725		10.1007/s10021-008-9153-0							WOS:000258958700005
Cross-Site Data Analysis	Cross-Site Comparisons	water	agriculture	North America	Environmental Sciences		Environmental Conservation	Ecology	Consequential	1228	Wickham, JD; Wade, TG; Riitters, KH	Wickham, James D.; Wade, Timothy G.; Riitters, Kurt H.			Detecting temporal change in watershed nutrient yields	ENVIRONMENTAL MANAGEMENT											Meta-analyses reveal that nutrient yields tend to be higher for watersheds dominated by anthropogenic uses (e.g., urban, agriculture) and lower for watersheds dominated by natural vegetation. One implication of this pattern is that loss of natural vegetation will produce increases in watershed nutrient yields. Yet, the same meta-analyses also reveal that, absent land-cover change, watershed nutri…	2008	42	2	223	231		10.1007/s00267-008-9120-8							WOS:000258561900005
Cross-Site Data Analysis	Remote-Sensing Analysis	agriculture		Global	Environmental Sciences		Environmental Conservation	Ecology	Causal	N/A	Gibbs, HK; Johnston, M; Foley, JA; Holloway, T; Monfreda, C; Ramankutty, N; Zaks, D	Gibbs, Holly K.; Johnston, Matt; Foley, Jonathan A.; Holloway, Tracey; Monfreda, Chad; Ramankutty, Navin; Zaks, David			Carbon payback times for crop-based biofuel expansion in the tropics: the effects of changing yield and technology	ENVIRONMENTAL RESEARCH LETTERS											Biofuels from land-rich tropical countries may help displace foreign petroleum imports for many industrialized nations, providing a possible solution to the twin challenges of energy security and climate change. But concern is mounting that crop-based biofuels will increase net greenhouse gas emissions if feedstocks are produced by expanding agricultural lands. Here we quantify the 'carbon paybac…	2008	3	3			34001	10.1088/1748-9326/3/3/034001							WOS:000259569300001
Remote-Sensing Analysis		protected	forest	Global	Interdisciplinary				Consequential	N/A	Joppa, LN; Loarie, SR; Pimm, SL	Joppa, Lucas N.; Loarie, Scott R.; Pimm, Stuart L.			On the protection of "protected areas"	PROCEEDINGS OF THE NATIONAL ACADEMY OF SCIENCES OF THE UNITED STATES OF AMERICA											Tropical moist forests contain the majority of terrestrial species. Human actions destroy between 1 and 2 million km(2) of such forests per decade, with concomitant carbon release into the atmosphere. Within these forests, protected areas are the principle defense against forest loss and species extinctions. Four regions-the Amazon, Congo, South American Atlantic Coast, and West Africa-once const…	2008	105	18	6673	6678		10.1073/pnas.0802471105							WOS:000255841600030
Cross-Site Data Analysis		agriculture		Global	Environmental Sciences		Environmental Engineering		Consequential	N/A	Koneswaran, G; Nierenberg, D	Koneswaran, Gowri; Nierenberg, Danielle			Global farm animal production and global warming: Impacting and mitigating climate change	ENVIRONMENTAL HEALTH PERSPECTIVES											BACKGROUND: The farm animal sector is the single largest anthropogenic user of land, contributing to many environmental problems, including global warming and climate change. OBJECTTVES: The aim of this study was to synthesize and expand upon existing data on the contribution of farm animal production to climate change. METHODS: We analyzed the scientific literature on farm animal production and …	2008	116	5	578	582		10.1289/ehp.11034							WOS:000255538600021
Literature Review		multiple		Global	Environmental Sciences	Biological Sciences	Global environmental change	Soil Sciences	Causal	N/A	de Sherbinin, A; VanWey, LK; McSweeney, K; Aggarwal, RM; Barbieri, A; Henry, S; Hunter, LM; Twine, W; Walker, R	de Sherbinin, Alex; VanWey, Leah K.; McSweeney, Kendra; Aggarwal, Rimjhim M.; Barbieri, Alisson; Henry, Sabine; Hunter, Lori M.; Twine, Wayne; Walker, Robert			Rural household demographics, livelihoods and the environment	GLOBAL ENVIRONMENTAL CHANGE-HUMAN AND POLICY DIMENSIONS											This paper reviews and synthesizes findings from scholarly work on linkages among rural household demographics, livelihoods and the environment. Using the livelihood approach as an organizing framework, we examine evidence on the multiple pathways linking environmental variables and the following demographic variables: fertility, migration, morbidity and mortality, and lifecycles. Although the re…	2008	18	1	38	53		10.1016/j.gloenvcha.2007.05.005							WOS:000254375100007
Remote-Sensing Analysis		multiple		Europe	Environmental Sciences		Ecology		Consequential	25	Billeter, R; Liira, J; Bailey, D; Bugter, R; Arens, P; Augenstein, I; Aviron, S; Baudry, J; Bukacek, R; Burel, F; Cerny, M; De Blust, G; De Cock, R; Diekotter, T; Dietz, H; Dirksen, J; Dormann, C; Durka, W; Frenzel, M; Hamersky, R; Hendrickx, F; Herzog, F; Klotz, S; Koolstra, B; Lausch, A; Le Coeur, D; Maelfait, JP; Opdam, P; Roubalova, M; Schermann, A; Schermann, N; Schmidt, T; Schweiger, O; Smu…	Billeter, R.; Liira, J.; Bailey, D.; Bugter, R.; Arens, P.; Augenstein, I.; Aviron, S.; Baudry, J.; Bukacek, R.; Burel, F.; Cerny, M.; De Blust, G.; De Cock, R.; Diekotter, T.; Dietz, H.; Dirksen, J.; Dormann, C.; Durka, W.; Frenzel, M.; Hamersky, R.; Hendrickx, F.; Herzog, F.; Klotz, S.; Koolstra, B.; Lausch, A.; Le Coeur, D.; Maelfait, J. P.; Opdam, P.; Roubalova, M.; Schermann, A.; Schermann, …			Indicators for biodiversity in agricultural landscapes: a pan-European study	JOURNAL OF APPLIED ECOLOGY											1. In many European agricultural landscapes, species richness is declining considerably. Studies performed at a very large spatial scale are helpful in understanding the reasons for this decline and as a basis for guiding policy. In a unique, large-scale study of 25 agricultural landscapes in seven European countries, we investigated relationships between species richness in several taxa, and the…	2008	45	1	141	150		10.1111/j.1365-2664.2007.01393.x							WOS:000252558400017
Cross-Site Comparisons		agriculture		Global	Social Sciences		Geography		Causal	7	Rindfuss, RR; Entwisle, B; Walsh, SJ; Mena, CF; Erlien, CM; Gray, CL	Rindfuss, Ronald R.; Entwisle, Barbara; Walsh, Stephen J.; Mena, Carlos F.; Erlien, Christine M.; Gray, Clark L.			Frontier land use change: Synthesis, challenges, and next steps	ANNALS OF THE ASSOCIATION OF AMERICAN GEOGRAPHERS											Profound social, economic, and environmental changes that include new land management practices are often associated with advancing agricultural frontiers. We argue that existing approaches to case studies do not allow for clear generalization or the systematic testing of hypotheses. As an alternative, our study uses Mill's method of agreement approach to synthesize results from seven long-term c…	2007	97	4	739	754		10.1111/j.1467-8306.2007.00580.x							WOS:000250938600005
Meta-Analysis of Effect Sizes		urban		Global	Biological Sciences		Miscellaneous		Consequential	401	Luck, GW	Luck, Gary W.			A review of the relationships between human population density and biodiversity	BIOLOGICAL REVIEWS											To explore the impacts of increasing human numbers on nature, many studies have examined relationships between human population density (HPD) and biodiversity change. The implicit assumption in many of these studies is that as population density increases so does the threat to biodiversity. The implications of this assumption are compounded by recent research showing that species richness for man…	2007	82	4	607	645		10.1111/j.1469-185X.2007.00028.x							WOS:000250251600005
Meta-Analysis of Effect Sizes		forest		North America	Biological Sciences		Miscellaneous		Consequential	42	Vanderwel, MC; Maicolm, JR; Mills, SC	Vanderwel, Mark C.; Maicolm, Jay R.; Mills, Stephen C.			A meta-analysis of bird responses to uniform partial harvesting across North America	CONSERVATION BIOLOGY											Most data on the effects of partial-harvest silviculture (where live trees are purposely retained at the time of harvest) on birds come from one or a few discrete harvesting treatments. It is thus difficult to infer species responses across a continuous gradient of tree retention from individual studies. To quantify the levels of tree retention expected to produce specified changes in the relativ…	2007	21	5	1230	1240		10.1111/j.1523-1739.2007.00756.x							WOS:000250008700014
Cross-Site Comparisons		multiple		Global	Environmental Sciences		Ecology		Consequential	4	Milne, E; Paustian, K; Easter, M; Sessay, M; Al-Adamat, R; Batjes, NH; Bernoux, M; Bhattacharyya, T; Cerri, CC; Cerri, CEP; Coleman, K; Falloon, P; Feller, C; Gicheru, P; Kamoni, P; Killian, K; Pal, DK; Powlson, DS; Williams, S; Rawajfih, Z	Milne, Eleanor; Paustian, Keith; Easter, Mark; Sessay, Mohamed; Al-Adamat, Rida; Batjes, Niels H.; Bernoux, Martial; Bhattacharyya, Tapas; Cerri, Carlos Clemente; Cerri, Carlos Eduardo P.; Coleman, Kevin; Falloon, Pete; Feller, Christian; Gicheru, Patrick; Kamoni, Peter; Killian, Kendrick; Pal, Dilip K.; Powlson, David S.; Williams, Stephen; Rawajfih, Zahir			An increased understanding of soil organic carbon stocks and changes in non-temperate areas: National and global implications	AGRICULTURE ECOSYSTEMS & ENVIRONMENT											National and sub-national scale estimates of soil organic carbon (SOC) stocks and changes can provide information land degradation risk, C sequestration possibilities and the potential sustainability of proposed land management plans. Under a GEF co-financed project, 'The GEFSOC Modelling System' was used to determine SOC stocks and projected stock change rates for four case study areas; The Braz…	2007	122	1	125	136		10.1016/j.agee.2007.01.012							WOS:000246320300013
Cross-Site Comparisons		forest		Asia	Environmental Sciences		Ecology		Consequential	20	Koh, LP	Koh, Lian Pin			Impacts of land use change on South-east Asian forest butterflies: a review	JOURNAL OF APPLIED ECOLOGY											1. South-east Asia has the highest relative rate of habitat loss and degradation in the humid tropics. The responses of less 'charismatic' groups, including butterflies, to habitat disturbance remain relatively poorly understood. Many South-east Asian butterflies are endemic to the region and face global extinction if current levels of deforestation were to continue. 2. Here, I highlight South-ea…	2007	44	4	703	713		10.1111/j.1365-2664.2007.01324.x							WOS:000247667100001
Remote-Sensing Analysis		urban		Global	Environmental Sciences		Environmental Planning		Causal	3	Rain, DR; Long, JF; Ratcliffe, MR	Rain, David R.; Long, John F.; Ratcliffe, Michael R.			Measuring population pressure on the landscape: comparative GIS studies in China, India, and the United States	POPULATION AND ENVIRONMENT											Measures of the effects of population pressure on the landscape using traditional methods for classifying urban territory are inadequate. The crude scale at which population densities are calculated and dependence on country- specific administration divisions hinder their ability to address such questions as the environmental impacts of cities and suburbs and make cross-national comparisons parti…	2007	28	6	321	336		10.1007/s11111-007-0055-4							WOS:000249943400002
Meta-Analysis of Effect Sizes	Literature Review	forest		Global	Environmental Sciences	Biological Sciences	Environmental Conservation	Plant Sciences	Consequential	33	Nichols, E; Larsen, T; Spector, S; Davis, AL; Escobar, F; Favila, M; Vuline, K	Nichols, E.; Larsen, T.; Spector, S.; Davis, A. L.; Escobar, F.; Favila, M.; Vuline, K.		Scarabaeinae Res Network	Global dung beetle response to tropical forest modification and fragmentation: A quantitative literature review and meta-analysis	BIOLOGICAL CONSERVATION											Although insects are crucial for maintaining ecosystem function, our understanding of their overall response to human activity remains limited. This is no less true of dung-burying beetles (Coleoptera: Scarabaeidae: Scarabaeinae), which provide a suite of critical ecosystem functions and services, yet but face multiple conservation threats, particularly from landscape conversion. Here we use a re…	2007	137	1	1	19		10.1016/j.biocon.2007.01.023							WOS:000247583400001
Cross-Site Comparisons		protected		Global	Environmental Sciences		Ecology		Consequential	3	DeFries, R; Hansen, A; Turner, BL; Reid, R; Liu, JG	DeFries, Ruth; Hansen, Andrew; Turner, B. L.; Reid, Robin; Liu, Jianguo			Land use change around protected areas: Management to balance human needs and ecological function	ECOLOGICAL APPLICATIONS											dProtected areas throughout the world are key for conserving biodiversity, and land use is key for providing food fiber, and other ecosystem services essential for human sustenance. As land use change isolates protected areas from their surrounding landscapes, the challenge is to identify management opportunities that maintain ecological function while minimizing restrictions on human land use. B…	2007	17	4	1031	1038		10.1890/05-1111							WOS:000246692300008
Literature Review		agriculture		Asia	Environmental Sciences		Ecology		Causal	N/A	Jodha, NS	Jodha, Narpat S.			Mountain commons: changing space and status at community levels in the Himalayas	JOURNAL OF MOUNTAIN SCIENCE				11th Biennial Conference of the International-Association-for-Study-of-Common-Property-Resources	JUN 19-23, 2006	Bali, INDONESIA	Int Assoc Study Common Property Resources				This paper deals with the imperatives of nature-society interaction in the Himalayas as seen through CPR (Common Property Resources). It specifically looks at the process and factors that characterize the dynamics of the above interactions, with particular reference to the changing status and governance of CPRs at community levels. The paper puts together the synthesis of observations and inferen…	2007	4	2	124	135		10.1007/s11629-007-0124-2							WOS:000254540200002
Cross-Site Data Analysis		forest		Global	Environmental Sciences	Biological Sciences	Ecology	Miscellaneous	Consequential	1446	Vellend, M; Verheyen, K; Flinn, KM; Jacquemyn, H; Kolb, A; Van Calster, H; Peterken, G; Graae, BJ; Bellemare, J; Honnay, O; Brunet, J; Wulf, M; Gerhardt, F; Hermy, M	Vellend, Mark; Verheyen, Kris; Flinn, Kathryn M.; Jacquemyn, Hans; Kolb, Annette; Van Calster, Hans; Peterken, George; Graae, Bente Jessen; Bellemare, Jesse; Honnay, Olivier; Brunet, Jorg; Wulf, Monika; Gerhardt, Fritz; Hermy, Martin			Homogenization of forest plant communities and weakening of species-environment relationships via agricultural land use	JOURNAL OF ECOLOGY											1 Disturbance may cause community composition across sites to become more or less homogenous, depending on the importance of different processes involved in community assembly. In north-eastern North America and Europe local (alpha) diversity of forest plants is lower in forests growing on former agricultural fields (recent forests) than in older (ancient) forests, but little is known about the i…	2007	95	3	565	573		10.1111/j.1365-2745.2007.01233.x							WOS:000245693800016
Remote-Sensing Analysis		multiple		Global	Environmental Sciences		Pollution		Consequential	8	Boone, RB; Lackett, JM; Galvin, KA; Ojima, DS; Tucker, CJ	Boone, Randall B.; Lackett, Jill M.; Galvin, Kathleen A.; Ojima, Dennis S.; Tucker, Compton J., III			Links and broken chains: evidence of human-caused changes in land cover in remotely sensed images	ENVIRONMENTAL SCIENCE & POLICY											Land use intensification on shrinking forage resources characterizes many livestock producing communities. Remotely sensed images can show land cover change, but how household decision making is reflected in images had not been synthesized. For eight areas in the US, Africa, and Mongolia (>340,000 km(2)), we ranked constraints in decision making, and quantified vegetation greenness trends from 19…	2007	10	2	135	149		10.1016/j.envsci.2006.09.006							WOS:000244735400004
Meta-Analysis of Effect Sizes		urban		Global	Environmental Sciences		Environmental Conservation	Pollution	Consequential	19	Stewart, GB; Pullin, AS; Coles, CF	Stewart, Gavin B.; Pullin, Andrew S.; Coles, Christopher F.			Poor evidence-base for assessment of windfarm impacts on birds	ENVIRONMENTAL CONSERVATION											Concerns about anthropogenic climate change have resulted in promotion of renewable energy sources, especially wind energy. A concern raised against widespread windfarm development is that it may negatively impact bird populations as a result of bird collision with turbines, habitat loss and disturbance. Using systematic review methodology bird abundance data were synthesized from 19 globally-dis…	2007	34	1	1	11		10.1017/S0376892907003554							WOS:000246796700001
Literature Review		urban		Global	Environmental Sciences		Environmental Planning	Ecology	Consequential	5	Lebel, L; Garden, P; Banaticla, MRN; Lasco, RD; Contreras, A; Mitra, AP; Sharma, C; Nguyen, HT; Ooi, GL; Sari, A	Lebel, Louis; Garden, Po; Banaticla, Ma. Regina N.; Lasco, Rodel D.; Contreras, Antonio; Mitra, A. P.; Sharma, Chhemendra; Nguyen, Hoang Tri; Ooi, Giok Ling; Sari, Agus			Integrating carbon management into the development strategies of urbanizing regions in Asia - Implications of urban function, form, and role	JOURNAL OF INDUSTRIAL ECOLOGY				Conference on Urban Transformation and Reform for Sustainability	OCT, 2005	Bonn, GERMANY	Inst Global Environm Strategies, Int Human Dimens Program, Ind Transformat Project				The way urbanization unfolds over the next few decades in the developing countries of Asia will have profound implications for sustainability. One of the more important opportunities is to guide urbanization along pathways that begin to uncouple these gains in well-being from rising levels of energy use. Increasing energy use for transport, construction, climate control in houses and offices, and…	2007	11	2	61	81		10.1162/jie.2007.1185							WOS:000246782200007
Literature Review		rangeland		Global	Biological Sciences		Agricultural Science		Consequential	16	Derner, JD; Schuman, GE	Derner, J. D.; Schuman, G. E.			Carbon sequestration and rangelands: A synthesis of land management and precipitation effects	JOURNAL OF SOIL AND WATER CONSERVATION											Management of rangelands can aid in the mitigation of rising atmospheric carbon dioxide concentrations via carbon storage in biomass and soil organic matter, a process termed carbon sequestration. Here we provide a review of current knowledge on the effects of land management practices (grazing, nitrogen inputs, and restoration) and precipitation on carbon sequestration in rangelands. Although th…	2007	62	2	77	85									WOS:000245868000019
Cross-Site Comparisons		protected		Global	Interdisciplinary				Consequential	3	Callicott, JB; Rozzi, R; Delgado, L; Monticino, M; Acevedo, M; Harcombe, P	Callicott, J. Baird; Rozzi, Ricardo; Delgado, Luz; Monticino, Michael; Acevedo, Miguel; Harcombe, Paul			Biocomplexity and conservation of biodiversity hotspots: three case studies from the Americas	PHILOSOPHICAL TRANSACTIONS OF THE ROYAL SOCIETY B-BIOLOGICAL SCIENCES											The perspective of 'biocomplexity' in the form of 'coupled natural and human systems' represents a resource for the future conservation of biodiversity hotspots in three direct ways: ( i) modelling the impact on biodiversity of private land-use decisions and public land- use policies, ( ii) indicating how the biocultural history of a biodiversity hotspot may be a resource for its future conservat…	2007	362	1478	321	333		10.1098/rstb.2006.1989							WOS:000243976000014
Cross-Site Meta-Data Analysis		forest		Global	Biological Sciences		Miscellaneous		Consequential	57	Gray, MA; Baldauf, SL; Mayhew, PJ; Hill, JK	Gray, Michael A.; Baldauf, Sandra L.; Mayhew, Peter J.; Hill, Jane K.			The response of avian feeding guilds to tropical forest disturbance	CONSERVATION BIOLOGY											Anthropogenic habitat disturbance is a major threat to tropical forests and understanding the ecological consequences of this disturbance is crucial for the conservation of biodiversity There have been many attempts to determine the ecological traits associated with bird species' vulnerability to disturbance, but no attempt has been made to synthesize these studies to show consensus. We analyzed …	2007	21	1	133	141		10.1111/j.1523-1739.2006.00557.x							WOS:000244148800022
Case-Oriented Meta-Analysis		forest		Global	Interdisciplinary				Causal	268	Rudel, TK	Rudel, Thomas K.			Changing agents of deforestation: From state-initiated to enterprise driven processes, 1970-2000	LAND USE POLICY											A meta-analysis of 268 case studies of tropical forest cover change indicates that deforestation shifted from a state initiated to an enterprise driven process between 1970 and 2000. During the 1970s state run road building and colonization programs opened up regions for settlement and deforestation throughout the tropics. By the 1990s these programs had all but disappeared. Meanwhile, enterprise…	2007	24	1	35	41		10.1016/j.landusepol.2005.11.004							WOS:000241302000004
Variable-Oriented Meta-Analysis		protected		Global	Environmental Sciences		Ecology		Consequential	98	Bhagwat, SA; Rutte, C	Bhagwat, Shonil A.; Rutte, Claudia			Sacred groves: potential for biodiversity management	FRONTIERS IN ECOLOGY AND THE ENVIRONMENT											Existing gobal protected area networks have two shortcomings: (1) they do not cover certain habitats, and (2) local people often resent their formal management. Here, we show that communities around the world traditionally protect natural sites that are dedicated to ancestral spirits or deities. Such sites cover a wide variety of habitats and are often located in biodiversity rich regions. Case s…	2006	4	10	519	524		10.1890/1540-9295(2006)4[519:SGPFBM]2.0.CO;2							WOS:000242628600012
Cross-Site Comparisons		water		Global	Earth Sciences		Hydrology		Consequential	140	Scanlon, BR; Keese, KE; Flint, AL; Flint, LE; Gaye, CB; Edmunds, WM; Simmers, I	Scanlon, Bridget R.; Keese, Kelley E.; Flint, Alan L.; Flint, Lorraine E.; Gaye, Cheikh B.; Edmunds, W. Michael; Simmers, Ian			Global synthesis of groundwater recharge in semiarid and arid regions	HYDROLOGICAL PROCESSES											Global synthesis of the findings from similar to 140 recharge study areas in semiarid and and regions provides important information on recharge rates, controls, and processes, which are critical for sustainable water development. Water resource evaluation, dryland salinity assessment (Australia), and radioactive waste disposal (US) are among the primary goals of many of these recharge studies. T…	2006	20	15	3335	3370		10.1002/hyp.6335							WOS:000241460700012
Cross-Site Comparisons		urban		Global	Interdisciplinary				Causal	6	Millward, H	Millward, Hugh			Urban containment strategies: A case-study appraisal of plans and policies in Japanese, British, and Canadian cities	LAND USE POLICY											This paper presents a comparative assessment of the nature and impact of urban containment policies in three countries, through examination of strategic plans for six case-study cities. Recent development patterns and current planning policies are mapped and assessed, and compared to a conceptual model of strategic options for urban containment. Emphasis is on rationales for containment, location…	2006	23	4	473	485		10.1016/j.landusepol.2005.02.004							WOS:000239322300010
Literature Review		water		Global	Earth Sciences		Geophysics		Consequential	N/A	Wohl, E	Wohl, Ellen			Human impacts to mountain streams	GEOMORPHOLOGY				37th Binghamton Geomorphology Symposium on Human Role in Changing Fluvial Systems	OCT 20-22, 2006	Columbia, SC					Mountain streams are here defined as channel networks within mountainous regions of the world. This definition encompasses tremendous diversity of physical and biological conditions, as well as history of land use. Human effects on mountain streams may result from activities undertaken within the stream channel that directly alter channel geometry, the dynamics of water and sediment movement, con…	2006	79	2012-03-04	217	248		10.1016/j.geomorph.2006.06.020							WOS:000241084500005
Cross-Site Data Analysis		water		North America	Earth Sciences		Geophysics		Consequential	158	Poff, NL; Bledsoe, BP; Cuhaciyan, CO	Poff, N. LeRoy; Bledsoe, Brian P.; Cuhaciyan, Christopher O.			Hydrologic variation with land use across the contiguous United States: Geomorphic and ecological consequences for stream ecosystems	GEOMORPHOLOGY				37th Binghamton Geomorphology Symposium on Human Role in Changing Fluvial Systems	OCT 20-22, 2006	Columbia, SC					Using daily discharge data from the USGS, we analyzed how hydrologic regimes vary with land use in four large hydrologic regions that span a gradient of natural land cover and precipitation across the continental United States. In each region we identified small streams (contributing area < 282 km(2)) that have continuous daily streamflow data. Using a national database, we characterized the comp…	2006	79	2012-03-04	264	285		10.1016/j.geomorph.2006.06.032							WOS:000241084500007
Cross-Site Data Analysis		multiple		Africa	Earth Sciences		Geophysics		Consequential	4	Houghton, RA; Hackler, JL	Houghton, R. A.; Hackler, J. L.			Emissions of carbon from land use change in sub-Saharan Africa	JOURNAL OF GEOPHYSICAL RESEARCH-BIOGEOSCIENCES											Previous estimates of the flux of carbon from land use change in sub-Saharan Africa have been based on highly aggregated data and have ignored important categories of land use. To improve these estimates, we divided the region into four subregions ( east, west, central, and southern Africa), each with six types of natural vegetation and five types of land use ( permanent crops, pastures, shifting…	2006	111	G2			G02003	10.1029/2005JG000076							WOS:000240986300001
Meta-Analysis of Effect Sizes		agriculture		North America	Environmental Sciences		Ecology		Consequential	31	Tonitto, C; David, MB; Drinkwater, LE	Tonitto, C; David, MB; Drinkwater, LE			Replacing bare fallows with cover crops in fertilizer-intensive cropping systems: A meta-analysis of crop yield and N dynamics	AGRICULTURE ECOSYSTEMS & ENVIRONMENT											The availability of Haber-Bosch nitrogen (N) has permitted agricultural intensification and increased the productive capacity of agroecosystems; however, approximately 50% of this applied fertilizer N is lost from agricultural landscapes. Extensive efforts have been devoted to improving the N use efficiency of these systems. Diversified crop rotations using cover crops to provide a variety of eco…	2006	112	1	58	72		10.1016/j.agee.2005.07.003							WOS:000234606600006
Variable-Oriented Meta-Analysis		forest		Global	Environmental Sciecnes		Miscellaneous		Causal	69	Pagdee, A; Kim, YS; Daugherty, PJ	Pagdee, A; Kim, YS; Daugherty, PJ			What makes community forest management successful: A meta-study from community forests throughout the world	SOCIETY & NATURAL RESOURCES											Thirty-one articles on community forestry, encompassing 69 case studies worldwide, were reviewed for systematic data synthesis and hypothesis testing. The meta-study identifies 43 independent variables ranging from internal attributes of the community and resources to external factors. Variables with significant influence on the success of community forestry are tenure security, clear ownership, …	2006	19	1	33	52		10.1080/08941920500323260							WOS:000233440500004
Cross-Site Comparisons		water	forest	Global	Interdisciplinary				Consequential	52	Jackson, RB; Jobbagy, EG; Avissar, R; Roy, SB; Barrett, DJ; Cook, CW; Farley, KA; le Maitre, DC; McCarl, BA; Murray, BC	Jackson, RB; Jobbagy, EG; Avissar, R; Roy, SB; Barrett, DJ; Cook, CW; Farley, KA; le Maitre, DC; McCarl, BA; Murray, BC			Trading water for carbon with biological sequestration	SCIENCE											Carbon sequestration strategies highlight tree plantations without considering their full environmental consequences. We combined field research, synthesis of more than 600 observations, and climate and economic modeling to document substantial losses in stream flow, and increased soil salinization and acidification, with afforestation. Plantations decreased stream flow by 227 millimeters per yea…	2005	310	5756	1944	1947		10.1126/science.1119282							WOS:000234275400039
Cross-Site Data Analysis		agriculture		Europe	Environmental Sciences		Ecology		Consequential	24	Schweiger, O; Maelfait, JP; Van Wingerden, W; Hendrickx, F; Billeter, R; Speelmans, M; Augenstein, I; Aukema, B; Aviron, S; Bailey, D; Bukacek, R; Burel, F; Diekotter, T; Dirksen, J; Frenzel, M; Herzog, F; Liira, J; Roubalova, M; Bugter, R	Schweiger, O; Maelfait, JP; Van Wingerden, W; Hendrickx, F; Billeter, R; Speelmans, M; Augenstein, I; Aukema, B; Aviron, S; Bailey, D; Bukacek, R; Burel, F; Diekotter, T; Dirksen, J; Frenzel, M; Herzog, F; Liira, J; Roubalova, M; Bugter, R			Quantifying the impact of environmental factors on arthropod communities in agricultural landscapes across organizational levels and spatial scales	JOURNAL OF APPLIED ECOLOGY											1. In landscapes influenced by anthropogenic activities, such as intensive agriculture, knowledge of the relative importance and interaction of environmental factors on the composition and function of local communities across a range of spatial scales is important for maintaining biodiversity. 2. We analysed five arthropod taxa covering a broad range of functional aspects (wild bees, true bugs, c…	2005	42	6	1129	1139		10.1111/j.1365-2664.2005.01085.x							WOS:000233515200014
Literature Review		forest		North America	Environmental Sciences		Ecology		Consequential	N/A	Ellison, AM; Bank, MS; Clinton, BD; Colburn, EA; Elliott, K; Ford, CR; Foster, DR; Kloeppel, BD; Knoepp, JD; Lovett, GM; Mohan, J; Orwig, DA; Rodenhouse, NL; Sobczak, WV; Stinson, KA; Stone, JK; Swan, CM; Thompson, J; Von Holle, B; Webster, JR	Ellison, AM; Bank, MS; Clinton, BD; Colburn, EA; Elliott, K; Ford, CR; Foster, DR; Kloeppel, BD; Knoepp, JD; Lovett, GM; Mohan, J; Orwig, DA; Rodenhouse, NL; Sobczak, WV; Stinson, KA; Stone, JK; Swan, CM; Thompson, J; Von Holle, B; Webster, JR			Loss of foundation species: consequences for the structure and dynamics of forested ecosystems	FRONTIERS IN ECOLOGY AND THE ENVIRONMENT											In many forested ecosystems, the architecture and functional ecology of certain tree species define forest structure and their species-specific traits control ecosystem dynamics. Such foundation tree species are declining throughout the world due to introductions and outbreaks of pests and pathogens, selective removal of individual taxa, and over-harvesting. Through a series of case studies, we s…	2005	3	9	479	486		10.2307/3868635							WOS:000233131400020
Cross-Site Data Analysis		forest	water	Global	Biological Sciences		Miscellaneous		Consequential	504	Farley, KA; Jobbagy, EG; Jackson, RB	Farley, KA; Jobbagy, EG; Jackson, RB			Effects of afforestation on water yield: a global synthesis with implications for policy	GLOBAL CHANGE BIOLOGY											Carbon sequestration programs, including afforestation and reforestation, are gaining attention globally and will alter many ecosystem processes, including water yield. Some previous analyses have addressed deforestation and water yield, while the effects of afforestation on water yield have been considered for some regions. However, to our knowledge no systematic global analysis of the effects o…	2005	11	10	1565	1576		10.1111/j.1365-2486.2005.01011.x							WOS:000232390200002
Cross-Site Comparisons	Remote-Sensing Analysis	urban		Asia	Economics		Environmental Economics	Cultural Economics	Causal	13	Liu, JY; Zhan, JY; Deng, XZ	Liu, JY; Zhan, JY; Deng, XZ			Spatio-temporal patterns and driving forces of urban land expansion in china during the economic reform era	AMBIO											Along with its economic reform, China has experienced a rapid urbanization. This study mapped urban land expansion in China using high-resolution Landsat Thematic Mapper and Enhanced Thematic Mapper data of 1989/1990, 1995/1996 and 1999/2000 and analyzed its expansion modes and the driving forces underlying this process during 1990-2000. Our results show that China's urban land increased by 817 t…	2005	34	6	450	455		10.1639/0044-7447(2005)034[0450:SPADFO]2.0.CO;2							WOS:000231178800006
Variable-Oriented Meta-Analysis		agriculture		Africa	Environmental Sciences	Biological Sciences	Global environmental change	Soil Sciences	Causal	49	Misselhorn, AA	Misselhorn, AA			What drives food insecurity in southern Africa? A meta-analysis of household economy studies	GLOBAL ENVIRONMENTAL CHANGE-HUMAN AND POLICY DIMENSIONS											Food insecurity. and the factors that determine it, are experienced at the level of the household and the individual. Food insecurity is also spatially varied across regions. In this paper meta-analysis is used to synthesize 49 household economy local-level studies that focus on community-level livelihood strategies to identify drivers of food insecurity in southern Africa. The results reveal ent…	2005	15	1	33	43		10.1016/j.gloenvcha.2004.11.003							WOS:000228902700005
Remote-Sensing Analysis		multiple		Global	Biological Sciences		Miscellaneous		Consequential	N/A	Lepers, E; Lambin, EF; Janetos, AC; DeFries, R; Achard, F; Ramankutty, N; Scholes, RJ	Lepers, E; Lambin, EF; Janetos, AC; DeFries, R; Achard, F; Ramankutty, N; Scholes, RJ			A synthesis of information on rapid land-cover change for the period 1981-2000	BIOSCIENCE											This article presents a synthesis of what is known about areas of rapid land-cover change around the world over the past two decades, based on data compiled from remote sensing and censuses, as well as expert opinion. Asia currently has the greatest concentration of areas of rapid land-cover changes, and dryland degradation in particular. The Amazon basin remains a major hotspot of tropical defor…	2005	55	2	115	124		10.1641/0006-3568(2005)055[0115:ASOIOR]2.0.CO;2							WOS:000226969300006
Meta-Analysis of Effect Sizes		agiculture		Global	Earth Sciences		Geochemistry		Consequential	126	Ogle, SM; Breidt, FJ; Paustian, K	Ogle, SM; Breidt, FJ; Paustian, K			Agricultural management impacts on soil organic carbon storage under moist and dry climatic conditions of temperate and tropical regions	BIOGEOCHEMISTRY											We conducted a meta-analysis to quantify the impact of changing agricultural land use and management on soil organic carbon (SOC) storage under moist and dry climatic conditions of temperate and tropical regions. We derived estimates of management impacts for a carbon accounting approach developed by the Intergovernmental Panel on Climate Change, addressing the impact of long-term cultivation, se…	2005	72	1	87	121		10.1007/s10533-004-0360-2							WOS:000229218300004
Cross-Site Comparisons		multiple		Africa	Interdisciplinary				Consequential	21	Muchena, FN; Onduru, DD; Gachini, GN; de Jager, A	Muchena, FN; Onduru, DD; Gachini, GN; de Jager, A			Turning the tides of soil degradation in Africa: capturing the reality and exploring opportunities	LAND USE POLICY				Scientific Meeting on Progress in Studies on Soil Degradation in Sub-Sahara Africa	MAR, 2002	Wageningen, NETHERLANDS					Soil degradation means loss of biological and economic productivity of the land. Measurements of land degradation need to take cognizance of land properties (e.g. soil, water and vegetation) as well as productivity indicators. While land degradation in sub-Saharan Africa is a subject of an on-going debate, conflicting perspectives arise about its extent at regional and at lower scales, about meth…	2005	22	1	23	31		10.1016/j.landusepol.2004.07.001							WOS:000225260300004
Cross-Site Comparisons		urban	water	North America	Biological Sciences		Miscellaneous		Consequential	5	Fitzhugh, TW; Richter, BD	Fitzhugh, TW; Richter, BD			Quenching urban thirst: Growing cities and their impacts on freshwater ecosystems	BIOSCIENCE											The development of water resources to satisfy urban water needs has had serious impacts on freshwater ecosystem integrity and on valuable ecosystem services, but positive trends are emerging that point the way toward a solution. We demonstrate this through case studies of water resource development in and around five large urban areas: Los Angeles, Phoenix, New York, San Antonio, and Atlanta. Pro…	2004	54	8	741	754		10.1641/0006-3568(2004)054[0741:QUTGCA]2.0.CO;2							WOS:000223146000010
Cross-Site Meta-Data Analysis		agriculture		Global	Environmental Sciences		Ecology		Consequential	37	Hill, JK; Hamer, KC	Hill, JK; Hamer, KC			Determining impacts of habitat modification on diversity of tropical forest fauna: the importance of spatial scale	JOURNAL OF APPLIED ECOLOGY											1. There is an urgent need to understand the impacts of anthropogenic habitat disturbance on biodiversity in tropical forests, but no consensus has yet emerged. We reviewed the literature for the most frequently studied taxon (birds, 37 studies) and found that increased and decreased diversity in response to disturbance (selective logging and shifting agriculture) were reported with approximately…	2004	41	4	744	754		10.1111/j.0021-8901.2004.00926.x							WOS:000222721600015
Cross-Site Meta-Data Analysis		agriculture		Global	Biological Sciences		Miscellaneous		Consequential	115	Van Den Bergh, JCJM; Rietveld, P	Van Den Bergh, JCJM; Rietveld, P			Reconsidering the limits to world population: Meta-analysis and meta-prediction	BIOSCIENCE											We performed a meta-analysis on the basis of 69 past studies that have assessed a limit to the world population. The estimates of this limit range from 0.5 billion to 1 x 10(21) billion people. A meta-analysis allows us to see what overall picture emerges when different methods, limiting factors, levels of aggregation, and data are taken into account. Limiting factors for the world population inc…	2004	54	3	195	204		10.1641/0006-3568(2004)054[0195:RTLTWP]2.0.CO;2							WOS:000220108400006
Cross-Site Comparisons		forest		Global	Environmental Sciences		Ecology		Consequential	70	Ticktin, T	Ticktin, T			The ecological implications of harvesting non-timber forest products	JOURNAL OF APPLIED ECOLOGY											1. The harvest of wild non-timber forest products (NTFP) represents an important source of income to millions of people world-wide. Despite growing concern over the conservation of these species, as well as their potential to foster forest conservation, information on the ecological implications of harvest is available only in disparate case studies. 2. Seventy studies that quantify the ecologica…	2004	41	1	11	21		10.1111/j.1365-2664.2004.00859.x							WOS:000188541900002
Remote-Sensing Analysis		agriculture		Global	Environmental Sciences	Earth Sciences	Global Environmental Change	Hydrology	Consequential	N/A	Leff, B; Ramankutty, N; Foley, JA	Leff, B; Ramankutty, N; Foley, JA			Geographic distribution of major crops across the world	GLOBAL BIOGEOCHEMICAL CYCLES											Humans have transformed the surface of the planet through agricultural activities, and today, similar to12% of the land surface is used for cultivation and another 22% is used for pastures and rangelands. In this paper, we have synthesized satellite-derived land cover data and agricultural census data to produce global data sets of the distribution of 18 major crops across the world. The resultin…	2004	18	1			GB1009	10.1029/2003GB002108							WOS:000188306800003
Cross-Site Meta-Data Analysis		forest		Global	Environmental Sciences		Pollution		Consequential	981	van Kooten, GC; Eagle, AJ; Manley, J; Smolak, T	van Kooten, GC; Eagle, AJ; Manley, J; Smolak, T			How costly are carbon offsets? A meta-analysis of carbon forest sinks	ENVIRONMENTAL SCIENCE & POLICY											Carbon terrestrial sinks are seen as a low-cost alternative to fuel switching and reduced fossil fuel use for lowering atmospheric CO2. As a result of agreements reached at Bonn and Marrakech, carbon offsets have taken on much greater importance in meeting Kyoto targets for the first commitment period. In this study, meta-regression analysis is used to examine 981 estimates from 55 studies of the…	2004	7	4	239	251		10.1016/j.envsci.2004.05.006							WOS:000223077400001
Cross-Site Comparisons		agriculture		Europe	Environmental Sciences		Ecology		Consequential	62	Kleijn, D; Sutherland, WJ	Kleijn, D; Sutherland, WJ			How effective are European agri-environment schemes in conserving and promoting biodiversity?	JOURNAL OF APPLIED ECOLOGY											1. Increasing concern over the environmental impact of agriculture in Europe has led to the introduction of agri-environment schemes. These schemes compensate farmers financially for any loss of income associated with measures that aim to benefit the environment or biodiversity. There are currently agri-environment schemes in 26 out of 44 European countries. 2. Agri-environment schemes vary marke…	2003	40	6	947	969		10.1111/j.1365-2664.2003.00868.x							WOS:000187184500002
Remote-Sensing Analysis	Cross-Site Data Analysis	forest		Asia	Earth Sciences		Geochemistry		Consequential	N/A	Shvidenko, A; Nilsson, S	Shvidenko, A; Nilsson, S			A synthesis of the impact of Russian forests on the global carbon budget for 1961-1998	TELLUS SERIES B-CHEMICAL AND PHYSICAL METEOROLOGY				6th International Carbon Dioxide Conference	OCT 01-05, 2001	SENDAI, JAPAN					An attempt is made to synthesize the current understanding of the impact of Russian forests on the global carbon (C) budget for the period 1961-1998 (37 years), based on a detailed inventory of pools and fluxes in 1988-1992, and a historical reconstruction of a full forest carbon budget for 1961-1998. All major intermediate indicators of the budget (phytomass, net primary production, impact of di…	2003	55	2	391	415		10.1034/j.1600-0889.2003.00046.x							WOS:000182698400029
Cross-Site Comparisons		agriculture		Europe	Biological Sciences		Botany		Consequential	45	Bossuyt, B; Hermy, M	Bossuyt, B; Hermy, M			The potential of soil seedbanks in the ecological restoration of grassland and heathland communities	BELGIAN JOURNAL OF BOTANY											This study aimed at evaluating the potential role of persistent soil seedbanks in restoring grassland and heathland communities in sites that have been afforested or are currently cultivated. To do so, we used the results of 16 case studies and an analysis of the database of Thompson et al. (1997). Generally, there is a decrease in total seed density with increasing age since abandonment or trans…	2003	136	1	23	34									WOS:000185704600002
Literature Review		agriculture	forest	Asia	Biological Sciences		Miscellaneous		Consequential	N/A	Lasco, RD	Lasco, RD			Forest carbon budgets in Southeast Asia following harvesting and land cover change	SCIENCE IN CHINA SERIES C-LIFE SCIENCES				Workshop on Land Use Change and the Carbon Cycle in Asia	JAN, 2001	KOBE, JAPAN	Asia-Pacific Network, Global Change & Terrestrial Ecosyst				Terrestrial ecosystems play an important role in the global carbon (C) cycle. Tropical forests in Southeast Asia are constantly changing as aresult of harvesting and conversion to other land cover. As a result of these changes, research on C budgets of forest ecosystems has intensified in the region over the last few years. This paper reviews and synthesizes the available information. Natural for…	2002	45		55	64									WOS:000180262000008
Remote-Sensing Analysis		agriculture		Global	Interdisciplinary				Consequential	N/A	Ramankutty, N; Foley, JA; Norman, J; McSweeney, K	Ramankutty, N; Foley, JA; Norman, J; McSweeney, K			The global distribution of cultivable lands: current patterns and sensitivity to possible climate change	GLOBAL ECOLOGY AND BIOGEOGRAPHY											Aim This study makes quantitative global estimates of land suitability for cultivation based on climate and soil constraints. It evaluates further the sensitivity of croplands to any possible changes in climate and atmospheric CO2 concentrations. Location The location is global, geographically explicit. Methods The methods used are spatial data synthesis and analysis and numerical modelling. Resu…	2002	11	5	377	392		10.1046/j.1466-822x.2002.00294.x							WOS:000178189800003
Literature Review		rangeland		Asia	Interdisciplinary				Causal	N/A	Abahussain, AA; Abdu, AS; Al-Zubari, WK; El-Deen, NA; Abdul-Raheem, M	Abahussain, AA; Abdu, AS; Al-Zubari, WK; El-Deen, NA; Abdul-Raheem, M			Desertification in the Arab Region: analysis of current status and trends	JOURNAL OF ARID ENVIRONMENTS											The total area of the Arab Region is about 14.2 million km(2), 90% of it lies within arid, semi-arid and dry sub-humid areas. The area is characterized by harsh environment, fragile ecosystems and limited water resources and arable lands. Throughout its long history these lands were the main source of grain and animal production. By the end of this century and in spite of the national, regional a…	2002	51	4	521	545		10.1006/jare.2002.0975							WOS:000178755000004
Meta-Analysis of Effect Sizes		multiple		Global	Biological Sciences		Miscellaneous		Consequential	74	Guo, LB; Gifford, RM	Guo, LB; Gifford, RM			Soil carbon stocks and land use change: a meta analysis	GLOBAL CHANGE BIOLOGY											The effects of land use change on soil carbon stocks are of concern in the context of international policy agendas on greenhouse gas emissions mitigation. This paper reviews the literature for the influence of land use changes on soil C stocks and reports the results of a meta analysis of these data from 74 publications. The meta analysis indicates that soil C stocks decline after land use change…	2002	8	4	345	360		10.1046/j.1354-1013.2002.00486.x							WOS:000175570200006
Variable-Oriented Meta-Analysis		multiple		Australia and PI	Biological Sciences		Soil Sciences		Consequential	41	Petheram, C; Walker, G; Grayson, R; Thierfelder, T; Zhang, L	Petheram, C; Walker, G; Grayson, R; Thierfelder, T; Zhang, L			Towards a framework for predicting impacts of land-use on recharge: 1. A review of recharge studies in Australia	AUSTRALIAN JOURNAL OF SOIL RESEARCH											This work investigated the potential for developing generic relationships from measurements of recharge made in previous studies that would allow the assessment of the impact of land-use change on recharge. Forty-one studies that measured recharge from across Australia were reviewed to generate a database. Studies were characterised on the basis of broad soil type (sand or non-sand), land-use/veg…	2002	40	3	397	417		10.1071/SR00057							WOS:000175430000004
Literature Review		forest	agriculture	Global	Economics		Econometrics		Causal	N/A	Barbier, EB; Burgess, JC	Barbier, EB; Burgess, JC			The economics of tropical deforestation	JOURNAL OF ECONOMIC SURVEYS											This paper provides a survey of 'first wave' economic studies of tropical deforestation and land use. These studies of tropical forest land conversion are generally at the cross-country level. We also conduct a synthesis cross-country analysis of tropical agricultural land expansion. The results show that agricultural development is the main factor determining land expansion, but institutional fa…	2001	15	3	413	433		10.1111/1467-6419.00144							WOS:000170805300006
Cross-Site Data Analysis		forest		Global	Economics		Environmental Economics		Consequential	N/A	Barbier, EB	Barbier, EB			The economics of tropical deforestation and land use: An introduction to the special issue	LAND ECONOMICS											This paper both introduces the special issue on the economics of tropical deforestation and land use and conducts a synthesis cross-country analysis of tropical agricultural land expansion. Agricultural development is the main factor determining land expansion, but institutional factors have an important influence. Income effects vary from region to region, and do not always display the EKC relat…	2001	77	2	155	171		10.2307/3147087							WOS:000169494100001
Cross-Site Comparisons		protected		North America	Law		Environmental Law	Energy and Natural Resources	Causal	5	Morrisette, PM	Morrisette, PM			Conservation easements and the public good: Preserving the environment on private lands	NATURAL RESOURCES JOURNAL											This article underscores the importance of privately held Lands in protecting ecosystems and biodiversity and demonstrates the power of conservation easements to protect such lands by encouraging landowners to act in ways that further both their own self-interest and the public good. This article explores how land trusts use conservation easements to preserve the natural environment on private la…	2001	41	2	373	426									WOS:000170462800005
Remote-Sensing Analysis		urban		North America	Biological Sciences		Soil Sciences		Consequential	N/A	Nizeyimana, EL; Petersen, GW; Imhoff, ML; Sinclair, HR; Waltman, SW; Reed-Margetan, DS; Levine, ER; Russo, JM	Nizeyimana, EL; Petersen, GW; Imhoff, ML; Sinclair, HR; Waltman, SW; Reed-Margetan, DS; Levine, ER; Russo, JM			Assessing the impact of land conversion to urban use on soils with different productivity levels in the USA	SOIL SCIENCE SOCIETY OF AMERICA JOURNAL											There has been increased public concern in the USA over the longterm impact of urbanization on the available land used to produce food, feed, and fiber, Concern that urban use of highly productive soils may threaten our food security and sustainability has been debated for nearly three decades. This study was primarily initiated to compare different soil productivity classes in terms of areas and…	2001	65	2	391	402									WOS:000169464300017
Cross-Site Data Analysis	Remote-Sensing Analysis	agriculture		Asia	Biological Sciences		Plant Sciences		Consequential	N/A	Knox, JW; Matthews, RB; Wassmann, R	Knox, JW; Matthews, RB; Wassmann, R			Using a crop/soil simulation model and GIS techniques to assess methane emissions from rice fields in Asia. III. Databases	NUTRIENT CYCLING IN AGROECOSYSTEMS											As part of a series of papers describing the use of a simulation model to extrapolate experimental measurements of methane (CH(4)) emissions from rice fields in Asia and to evaluate the large-scale effect of various mitigation strategies, the collation and derivation of the spatial databases used are described. Daily weather data, including solar radiation, minimum and maximum temperatures, and r…	2000	58	2012-01-03	179	199		10.1023/A:1009898720354							WOS:000166362400015
Cross-Site Meta-Data Analysis		rangeland		North America	Envionmental Sciences	Biological Sciences	Ecology	Miscellaneous	Consequential	54	Jones, A	Jones, A			Effects of cattle grazing on North American arid ecosystems: A quantitative review	WESTERN NORTH AMERICAN NATURALIST											A quantitative review was conducted of the effects of cattle grazing in arid systems on 16 response variables ranging from soil bulk density to total vegetative cover to rodent species diversity. Various studies from North American arid environments that used similar measures for assessing grazing effects on the same response variables were used for the review; each study was assigned to serve as…	2000	60	2	155	164									WOS:000087409200005
Remote-Sensing Analysis	Cross-Site Data Analysis	agriculture		Global	Environmental Sciencs		Ecology		Consequential	N/A	Ramankutty, N; Foley, JA	Ramankutty, N; Foley, JA			Estimating historical changes in global land cover: Croplands from 1700 to 1992	GLOBAL BIOGEOCHEMICAL CYCLES											Human activities over the last three centuries have significantly transformed the Earth's environment, primarily through the conversion of natural ecosystems to agriculture. This study presents a simple approach to derive geographically explicit changes in global croplands from 1700 to 1992. By calibrating a remotely sensed land cover classification data set against cropland inventory data, we de…	1999	13	4	997	1027		10.1029/1999GB900046							WOS:000084557700013
Cross-Site Comparisons		forest		Global	Biological Sciences		Agricultural Science		Consequential	11	Devendra, C	Devendra, C			The relevance and implications of livestock-tree interactions in agroforestry systems in developing countries	ANNALS OF ARID ZONE											Livestock-based agroforestry systems present important opportunities for increasing food production from farm animals. This is reflected in the widening gap between production and consumption, and the inability of domestic supplies to meet projected demand for foods of animal origin up to year 2020. Increasing productivity from animals thus necessitates assessment of all possible avenues of food …	1999	38	2012-03-04	399	414									WOS:000087953400009
Cross-Site Comparisons		urban		North America	Economics		Environmental Economics		Causal	8	Khasnabis, S	Khasnabis, S			Land use and transit integration and transit use incentives	TRANSIT PLANNING, MANAGEMENT, MARKETING, NEW TECHNOLOGY, CAPACITY, AND QUALITY OF SERVICE	TRANSPORTATION RESEARCH RECORD			77th Annual Meeting of the Transportation-Research-Board	JAN, 1998	WASHINGTON, D.C.	Transportat Res Board				Planners have often looked on transportation policies as a means of controlling broad patterns of land use. It has been argued that past transportation policies have contributed to decentralization of urban activities resulting in congestion, traffic hazards, and environmental pollution. Others contend that urban land uses reflect location decisions by individual households and employers and that…	1998		1618	39	47									WOS:000081981600005
Cross-Site Comparisons		urban		Global	Environmental Sciences	Biological Sciences	Global environmental change	Soil Sciences	Consequential	5	Timmerman, P; White, R	Timmerman, P; White, R			Megahydropolis: coastal cities in the context of global environmental change	GLOBAL ENVIRONMENTAL CHANGE-HUMAN AND POLICY DIMENSIONS											Coastal cities are critical areas for global environmental change, but they have not been a focus of study in coastal zone management or urban planning, This paper lays the conceptual groundwork for such a focus, based on an 'ecomanagement' or ecosystem approach, The unique 'bi-polar' aspect of the juxtaposition of a complex natural system with a complex built system is stressed and explored, Amo…	1997	7	3	205	234		10.1016/S0959-3780(97)00009-5							WOS:A1997YL58300002
Remote-Sensing Analysis	Cross-Site Data Analysis	agriculture		Global	Environmental Sciences	Earth Sciences	Environmental Planning	Remote Sensing	Consequential	N/A	Batjes, NH	Batjes, NH			Global assessment of land vulnerability to water erosion on a 1/2 degrees by 1/2 degrees grid	LAND DEGRADATION & DEVELOPMENT											A simple methodology is presented for assessing the risk of water erosion at the global level. It uses a 1/2 degrees latitude by 1/2 degrees longitude soil database, developed at ISRIC, and auxiliary databases on climate and land cover with a similar spatial resolution. Area estimates are presented for (1) susceptible areas, as determined by rainfall erosivity, topography and soil erodibility, an…	1996	7	4	353	365		10.1002/(SICI)1099-145X(199612)7:4<353::AID-LDR239>3.0.CO;2-N							WOS:A1996WD61700006
Cross-Site Comparisons		urban	protected	North America	Economics	Urban Economics	Public Policy		Causal	4	TAYLOR, J; PAINE, C; FITZGIBBON, J	TAYLOR, J; PAINE, C; FITZGIBBON, J			FROM GREENBELT TO GREENWAYS - 4 CANADIAN CASE-STUDIES	LANDSCAPE AND URBAN PLANNING											Greenways have played a significant role in the development of urban areas in Canada over the past 40 years. This paper presents case studies of urban greenway systems located in four metropolitan areas in Canada: the National Capital Region in Ottawa, Ontario; Calgary, Alberta; Saskatoon, Saskatchewan; Toronto, Ontario. A profile of each greenway is presented describing the background of the pro…	1995	33	2012-01-03	47	64		10.1016/0169-2046(94)02013-6							WOS:A1995TE11900006
Cross-Site Comparisons		forest	agriculture	Latin America	Economics	Public Policy			Causal	21	CURRENT, D; LUTZ, E; SCHERR, SJ	CURRENT, D; LUTZ, E; SCHERR, SJ			THE COSTS AND BENEFITS OF AGROFORESTRY TO FARMERS	WORLD BANK RESEARCH OBSERVER											Deforestation, growing scarcity of tree products, and environmental degradation have created serious problems for rural land use in many developing countries. Agroforestry, a system in which woody perennials are grown on the same land as agricultural crops or livestock, has been increasingly enlisted in the campaign to meet these threats to the rural economy. Case studies of twenty-one agroforest…	1995	10	2	151	180		10.1093/wbro/10.2.151							WOS:A1995RT30200002
Meta-Analysis of Effect Sizes		multiple		Global	Environmental Sciences		Ecology		Consequential	18	Laliberte, E; Wells, JA; DeClerck, F; Metcalfe, DJ; Catterall, CP; Queiroz, C; Aubin, I; Bonser, SP; Ding, Y; Fraterrigo, JM; McNamara, S; Morgan, JW; Merlos, DS; Vesk, PA; Mayfield, MM	Laliberte, Etienne; Wells, Jessie A.; DeClerck, Fabrice; Metcalfe, Daniel J.; Catterall, Carla P.; Queiroz, Cibele; Aubin, Isabelle; Bonser, Stephen P.; Ding, Yi; Fraterrigo, Jennifer M.; McNamara, Sean; Morgan, John W.; Sanchez Merlos, Dalia; Vesk, Peter A.; Mayfield, Margaret M.			Land-use intensification reduces functional redundancy and response diversity in plant communities	ECOLOGY LETTERS											Ecosystem resilience depends on functional redundancy (the number of species contributing similarly to an ecosystem function) and response diversity (how functionally similar species respond differently to disturbance). Here, we explore how land-use change impacts these attributes in plant communities, using data from 18 land-use intensity gradients that represent five biomes and > 2800 species. …	2010	13	1	76	86		10.1111/j.1461-0248.2009.01403.x							WOS:000272996200009
Cross-Site Meta-Data Analysis		forest		Global	Biological Sciences		Miscellaneous		Consequential	189	Laganiere, J; Angers, DA; Pare, D	Laganiere, Jerome; Angers, Denis A.; Pare, David			Carbon accumulation in agricultural soils after afforestation: a meta-analysis	GLOBAL CHANGE BIOLOGY											Deforestation usually results in significant losses of soil organic carbon (SOC). The rate and factors determining the recovery of this C pool with afforestation are still poorly understood. This paper provides a review of the influence of afforestation on SOC stocks based on a meta-analysis of 33 recent publications (totaling 120 sites and 189 observations), with the aim of determining the facto…	2010	16	1	439	453		10.1111/j.1365-2486.2009.01930.x							WOS:000274419200035
Remote-Sensing Analysis	Cross-Site Data Analysis	multiple		Asia	Economics	Environmental Sciences	Environmental Economics	Ecology	Consequential	N/A	Suneetha, MS; Rahajoe, JS; Shoyama, K; Lu, X; Thapa, S; Braimoh, AK	Suneetha, M. S.; Rahajoe, Joeni S.; Shoyama, Kikuko; Lu, Xing; Thapa, Shubhechchha; Braimoh, Ademola K.			An indicator-based integrated assessment of ecosystem change and human-well-being: Selected case studies from Indonesia, China and Japan	ECOLOGICAL ECONOMICS											The paper highlights the findings of a study from selected ecosystems in Indonesia, China and Japan. The study sought to trace changes to productive resources of ecosystems over a period of 50 years; and trace the dependence of well-being of local populations on the ecosystems for the same time period. Data was collected from land-use maps, records and participatory rapid/rural appraisal (PRA) su…	2011	70	11	2124	2136		10.1016/j.ecolecon.2011.06.010							WOS:000298266200034
Meta-Analysis of Effect Sizes		agriculture		Global	Environmental Sciences		Ecology		Consequential	46	Chaplin-Kramer, R; O'Rourke, ME; Blitzer, EJ; Kremen, C	Chaplin-Kramer, Rebecca; O'Rourke, Megan E.; Blitzer, Eleanor J.; Kremen, Claire			A meta-analysis of crop pest and natural enemy response to landscape complexity	ECOLOGY LETTERS											Many studies in recent years have investigated the relationship between landscape complexity and pests, natural enemies and/or pest control. However, no quantitative synthesis of this literature beyond simple vote-count methods yet exists. We conducted a meta-analysis of 46 landscape-level studies, and found that natural enemies have a strong positive response to landscape complexity. Generalist …	2011	14	9	922	932		10.1111/j.1461-0248.2011.01642.x							WOS:000293628300012
Cross-Site Comparisons		forest		Global	Environmental Sciences		Environmental Conservation		Consequential	9	Boucher, Y; St-Laurent, MH; Grondin, P	Boucher, Yan; St-Laurent, Martin-Hugues; Grondin, Pierre			Logging-induced Edge and Configuration of Old-growth Forest Remnants in the Eastern North American Boreal Forests	NATURAL AREAS JOURNAL											Worldwide, old-growth forest loss and fragmentation resulting from logging are considered major threats to biodiversity. In many regions of the boreal zone, remaining patches of old-growth forests left following logging are restricted to small areas exposed to edge effects. Our objectives were to evaluate, from a literature review, the distance of edge influence (DEL) induced by sharp logging-ind…	2011	31	3	300	306									WOS:000293309100011
Literature Review		multiple		Africa	Interdisciplinary				Consequential	N/A	Ciais, P; Bombelli, A; Williams, M; Piao, SL; Chave, J; Ryan, CM; Henry, M; Brender, P; Valentini, R	Ciais, P.; Bombelli, A.; Williams, M.; Piao, S. L.; Chave, J.; Ryan, C. M.; Henry, M.; Brender, P.; Valentini, R.			The carbon balance of Africa: synthesis of recent research studies	PHILOSOPHICAL TRANSACTIONS OF THE ROYAL SOCIETY A-MATHEMATICAL PHYSICAL AND ENGINEERING SCIENCES											The African continent contributes one of the largest uncertainties to the global CO2 budget, because very few long-term measurements are carried out in this region. The contribution of Africa to the global carbon cycle is characterized by its low fossil fuel emissions, a rapidly increasing population causing cropland expansion, and degradation and deforestation risk to extensive dryland and savan…	2011	369	1943	2038	2057		10.1098/rsta.2010.0328							WOS:000289619100012
Literature Review		forest		Global	Environmental Sciences	Biological Sciences	Environmental Conservation	Plant Sciences	Consequential	N/A	Gardner, TA; Barlow, J; Sodhi, NS; Peres, CA	Gardner, Toby A.; Barlow, Jos; Sodhi, Navjot S.; Peres, Carlos A.			A multi-region assessment of tropical forest biodiversity in a human-modified world	BIOLOGICAL CONSERVATION											The fate of much of the world's terrestrial biodiversity is linked to the management of human-modified forest landscapes in the humid tropics. This Special Issue presents the first pan-tropical synthesis of research on the prospects for biodiversity in such systems, with eight individual regional summaries covering Mesoamerica, Amazonia, Atlantic forest of South America, West Africa, Madagascar, …	2010	143	10	2293	2300		10.1016/j.biocon.2010.05.017							WOS:000282076800006
Literature Review		agriculture		Global	Earth Sciences		Geophysics		Consequential	N/A	Hoffmann, T; Thorndycraft, VR; Brown, AG; Coulthard, TJ; Damnati, B; Kale, VS; Middelkoop, H; Notebaert, B; Walling, DE	Hoffmann, T.; Thorndycraft, V. R.; Brown, A. G.; Coulthard, T. J.; Damnati, B.; Kale, V. S.; Middelkoop, H.; Notebaert, B.; Walling, D. E.			Human impact on fluvial regimes and sediment flux during the Holocene: Review and future research agenda	GLOBAL AND PLANETARY CHANGE											There is a long history of human-riverine interactions throughout the period of agriculture that in some regions of the world started several thousand years ago. These interactions have altered rivers to human dominated systems with often negative impacts on fluvial environments. To achieve a good ecological and chemical status of rivers, as intended in the European Water Framework Directive (WFD…	2010	72	3	87	98		10.1016/j.gloplacha.2010.04.008							WOS:000280040300001
Meta-Analysis of Effect Sizes		forest	rangeland	Global	Environmental Sciences	Biological Sciences	Environmental Conservation	Plant Sciences	Consequential	36	Felton, A; Knight, E; Wood, J; Zammit, C; Lindenmayer, D	Felton, Adam; Knight, Emma; Wood, Jeff; Zammit, Charlie; Lindenmayer, David			A meta-analysis of fauna and flora species richness and abundance in plantations and pasture lands	BIOLOGICAL CONSERVATION											We conducted a systematic global review of differences between timber plantations and pasture lands in terms of animal and plant species richness and abundance, and assessed the results using meta-analysis techniques. Our principal aim was to test the hypothesis that plantations contain higher species richness or abundance than pasture. Of the 1967 studies of potential relevance, 66 provided biol…	2010	143	3	545	554		10.1016/j.biocon.2009.11.030							WOS:000275946400004
Meta-Analysis of Effect Sizes		protected	water	Global	Environmental Sciences		Ecology		Consequential	397	Marczak, LB; Sakamaki, T; Turvey, SL; Deguise, I; Wood, SLR; Richardson, JS	Marczak, Laurie B.; Sakamaki, Takashi; Turvey, Shannon L.; Deguise, Isabelle; Wood, Sylvia L. R.; Richardson, John S.			Are forested buffers an effective conservation strategy for riparian fauna? An assessment using meta-analysis	ECOLOGICAL APPLICATIONS											Historically, forested riparian buffers have been created to provide protection for aquatic organisms and aquatic ecosystem functions. Increasingly, new and existing riparian buffers are being used also to meet terrestrial conservation requirements. To test the effectiveness of riparian buffers for conserving terrestrial fauna, we conducted a meta-analysis using published data from 397 comparison…	2010	20	1	126	134		10.1890/08-2064.1							WOS:000275358100010
Remote-Sensing Analysis		multiple		Latin America	Interdisciplinary				Consequential	N/A	Redo, DJ; Grau, HR; Aide, TM; Clark, ML	Redo, Daniel J.; Ricardo Grau, H.; Aide, T. Mitchell; Clark, Matthew L.			Asymmetric forest transition driven by the interaction of socioeconomic development and environmental heterogeneity in Central America	PROCEEDINGS OF THE NATIONAL ACADEMY OF SCIENCES OF THE UNITED STATES OF AMERICA											Forest transitions (FT) have been observed in many developed countries and more recently in the developing world. However, our knowledge of FT from tropical regions is mostly derived from case studies from within a particular country, making it difficult to generalize findings across larger regions. Here we overcome these difficulties by conducting a recent (2001-2010) satellite-based analysis of…	2012	109	23	8839	8844		10.1073/pnas.1201664109							WOS:000304991100021
Cross-Site Data Analysis		forest	agriculture	Latin America	Environmental Sciences		Global Environmental Change		Consequential	N/A	Nevle, RJ; Bird, DK; Ruddiman, WF; Dull, RA	Nevle, R. J.; Bird, D. K.; Ruddiman, W. F.; Dull, R. A.			Neotropical human-landscape interactions, fire, and atmospheric CO2 during European conquest	HOLOCENE											Neotropical biomass burning reconstructions synthesized from soil and sedimentary charcoal records indicate a period of reduced biomass burning sustained for several centuries after similar to 500 cal. yr BP. Proxy records of solar irradiance, El Nino events, temperature, and precipitation document regionally variable climate-related trends that do not account for the uniform reduction in burning…	2011	21	5	853	864		10.1177/0959683611404578							WOS:000293265900013
Literature Review		agriculture		Africa	Biological Sciences		Agricultural Science		Consequential	N/A	Ajayi, OC; Place, F; Akinnifesi, FK; Sileshi, GW	Ajayi, Oluyede Clifford; Place, Frank; Akinnifesi, Festus Kehinde; Sileshi, Gudeta Weldsesemayat			Agricultural success from Africa: the case of fertilizer tree systems in southern Africa (Malawi, Tanzania, Mozambique, Zambia and Zimbabwe)	INTERNATIONAL JOURNAL OF AGRICULTURAL SUSTAINABILITY											In response to the declining soil fertility in southern Africa and the negative effects that this leads to, such as food insecurity besides other developmental challenges, fertilizer tree systems (FTS) were developed as technological innovation to help smallholder farmers to build soil organic matter and fertility in a sustainable manner. In this paper, we trace the historical background and high…	2011	9	1	129	136		10.3763/ijas.2010.0554							WOS:000288300500015
Meta-Analysis of Effect Sizes		agriculture		Global	Environmental Sciences		Ecology		Consequential	552	Letourneau, DK; Armbrecht, I; Rivera, BS; Lerma, JM; Carmona, EJ; Daza, MC; Escobar, S; Galindo, V; Gutierrez, C; Lopez, SD; Mejia, JL; Rangel, AMA; Rangel, JH; Rivera, L; Saavedra, CA; Torres, AM; Trujillo, AR	Letourneau, Deborah K.; Armbrecht, Inge; Salguero Rivera, Beatriz; Montoya Lerma, James; Jimenez Carmona, Elizabeth; Constanza Daza, Martha; Escobar, Selene; Galindo, Victor; Gutierrez, Catalina; Duque Lopez, Sebastian; Lopez Mejia, Jessica; Acosta Rangel, Aleyda Maritza; Herrera Rangel, Janine; Rivera, Leonardo; Arturo Saavedra, Carlos; Marina Torres, Alba; Reyes Trujillo, Aldemar			Does plant diversity benefit agroecosystems? A synthetic review	ECOLOGICAL APPLICATIONS											Predictive theory on how plant diversity promotes herbivore suppression through movement patterns, host associations, and predation promises a potential alternative to pesticide-intensive monoculture crop production. We used meta-analysis on 552 experiments in 45 articles published over the last 10 years to test if plant diversification schemes reduce herbivores and/or increase the natural enemie…	2011	21	1	9	21		10.1890/09-2026.1							WOS:000288850200003
Remote-Sensing Analysis		rangeland		Global	Environmental Sciences	Biological Sciences	Global environmental change	Soil Sciences	Causal	N/A	Sietz, D; Ludeke, MKB; Walther, C	Sietz, Diana; Luedeke, Matthias K. B.; Walther, Carsten			Categorisation of typical vulnerability patterns in global drylands	GLOBAL ENVIRONMENTAL CHANGE-HUMAN AND POLICY DIMENSIONS											Drylands display specific vulnerability-creating mechanisms which threaten ecosystems and human well-being. The upscaling of successful interventions to reduce vulnerability arises as an important, but challenging aim, since drylands are not homogenous. To support this aim, we present the first attempt to categorise dryland vulnerability at a global scale and sub-national resolution. The categori…	2011	21	2	431	440		10.1016/j.gloenvcha.2010.11.005							WOS:000292177500016
Meta-Analysis of Effect Sizes		multiple		Global	Interdisciplinary				Consequential	837	Powers, JS; Corre, MD; Twine, TE; Veldkamp, E	Powers, Jennifer S.; Corre, Marife D.; Twine, Tracy E.; Veldkamp, Edzo			Geographic bias of field observations of soil carbon stocks with tropical land-use changes precludes spatial extrapolation	PROCEEDINGS OF THE NATIONAL ACADEMY OF SCIENCES OF THE UNITED STATES OF AMERICA											Accurately quantifying changes in soil carbon (C) stocks with land-use change is important for estimating the anthropogenic fluxes of greenhouse gases to the atmosphere and for implementing policies such as REDD (Reducing Emissions from Deforestation and Degradation) that provide financial incentives to reduce carbon dioxide fluxes from deforestation and land degradation. Despite hundreds of fiel…	2011	108	15	6318	6322		10.1073/pnas.1016774108							WOS:000289413600075
Meta-Analysis of Effect Sizes		agriculture		Global	Environmental Sciences		Ecology		Consequential	272	Fletcher, RJ; Robertson, BA; Evans, J; Doran, PJ; Alavalapati, JRR; Schemske, DW	Fletcher, Robert J., Jr.; Robertson, Bruce A.; Evans, Jason; Doran, Patrick J.; Alavalapati, Janaki R. R.; Schemske, Douglas W.			Biodiversity conservation in the era of biofuels: risks and opportunities	FRONTIERS IN ECOLOGY AND THE ENVIRONMENT											Growing demand for alternative energy sources has contributed to increased biofuel production, but the effects on biodiversity of land-use change to biofuel crops remain unclear. Using a meta-analysis for crops being used or considered in the US, we find that vertebrate diversity and abundance are generally lower in biofuel crop habitats relative to the non-crop habitats that these crops may repl…	2011	9	3	161	168		10.1890/090091							WOS:000289377800017
Meta-Analysis of Effect Sizes		multiple		Global	Biological Sciences		Miscellaneous		Consequential	385	Don, A; Schumacher, J; Freibauer, A	Don, Axel; Schumacher, Jens; Freibauer, Annette			Impact of tropical land-use change on soil organic carbon stocks - a meta-analysis	GLOBAL CHANGE BIOLOGY											Land-use changes are the second largest source of human-induced greenhouse gas emission, mainly due to deforestation in the tropics and subtropics. CO(2) emissions result from biomass and soil organic carbon (SOC) losses and may be offset with afforestation programs. However, the effect of land-use changes on SOC is poorly quantified due to insufficient data quality (only SOC concentrations and n…	2011	17	4	1658	1670		10.1111/j.1365-2486.2010.02336.x							WOS:000287853000013
Meta-Analysis of Effect Sizes		forest		North America	Biological Sciences		Miscellaneous		Consequential	14	Holloway, GL; Smith, WP	Holloway, Gillian L.; Smith, Winston P.			A Meta-Analysis of Forest Age and Structure Effects on Northern Flying Squirrel Densities	JOURNAL OF WILDLIFE MANAGEMENT											Research on the impact of clearcut logging and partial harvesting practices on northern flying squirrels (Glaucomys sabrinus) has shown inconsistent and contrary results, limiting the use of this species as a management indicator species. Much of this variability in study results is due to the labor intensive nature of studying flying squirrels, resulting in small sampling sizes (average = 5.2 si…	2011	75	3	668	674		10.1002/jwmg.77							WOS:000291007800023
Meta-Analysis of Effect Sizes		forest		Europe	Environmental Sciences		Ecology		Consequential	812	De Frenne, P; Baeten, L; Graae, BJ; Brunet, J; Wulf, M; Orczewska, A; Kolb, A; Jansen, I; Jamoneau, A; Jacquemyn, H; Hermy, M; Diekmann, M; De Schrijver, A; De Sanctis, M; Decocq, G; Cousins, SAO; Verheyen, K	De Frenne, Pieter; Baeten, Lander; Graae, Bente J.; Brunet, Jorg; Wulf, Monika; Orczewska, Anna; Kolb, Annette; Jansen, Ivy; Jamoneau, Aurelien; Jacquemyn, Hans; Hermy, Martin; Diekmann, Martin; De Schrijver, An; De Sanctis, Michele; Decocq, Guillaume; Cousins, Sara A. O.; Verheyen, Kris			Interregional variation in the floristic recovery of post-agricultural forests	JOURNAL OF ECOLOGY											1. Worldwide, the floristic composition of temperate forests bears the imprint of past land use for decades to centuries as forests regrow on agricultural land. Many species, however, display significant interregional variation in their ability to (re)colonize post-agricultural forests. This variation in colonization across regions and the underlying factors remain largely unexplored. 2. We compi…	2011	99	2	600	609		10.1111/j.1365-2745.2010.01768.x							WOS:000287785300026
Meta-Analysis of Effect Sizes		multiple		Global	Environmental Sciences	Biological Sciences	Environmental Conservation	Plant Sciences	Consequential	184	Prieto-Benitez, S; Mendez, M	Prieto-Benitez, Samuel; Mendez, Marcos			Effects of land management on the abundance and richness of spiders (Araneae): A meta-analysis	BIOLOGICAL CONSERVATION											Human land use, through forest management and conversion of natural habitats into agroecosystems, has often resulted in loss of biodiversity. Spiders are important predators in terrestrial ecosystems, biological control agents against pests in agroecosystems and forests, and useful indicators due to their sensibility to changes in habitat structure and microclimate. Effects of land use on spiders…	2011	144	2	683	691		10.1016/j.biocon.2010.11.024							WOS:000287897100007
Cross-Site Meta-Data Analysis		agriculture		Global	Interdisciplinary				Consequential	67	Keatley, BE; Bennett, EM; MacDonald, GK; Taranu, ZE; Gregory-Eaves, I	Keatley, Bronwyn E.; Bennett, Elena M.; MacDonald, Graham K.; Taranu, Zofia E.; Gregory-Eaves, Irene			Land-Use Legacies Are Important Determinants of Lake Eutrophication in the Anthropocene	PLOS ONE											Background: A hallmark of the latter half of the 20(th) century is the widespread, rapid intensification of a variety of anthropogenically-driven environmental changes-a "Great Acceleration." While there is evidence of a Great Acceleration in a variety of factors known to be linked to water quality degradation, such as conversion of land to agriculture and intensification of fertilizer use, it is…	2011	6	1			e15913	10.1371/journal.pone.0015913							WOS:000286513100017
Meta-Analysis of Effect Sizes		multiple		Global	Biological Sciences		Miscellaneous		Consequential	674	Winfree, R; Bartomeus, I; Cariveau, DP	Winfree, Rachael; Bartomeus, Ignasi; Cariveau, Daniel P.			Native Pollinators in Anthropogenic Habitats	ANNUAL REVIEW OF ECOLOGY, EVOLUTION, AND SYSTEMATICS, VOL 42	Annual Review of Ecology Evolution and Systematics										Animals pollinate 87% of the world's flowering plant species. Therefore, how pollinators respond to human-induced land-use change has important implications for plants and the species that depend on them. Here, we synthesize the published literature on how land-use change affects the main groups of pollinators: bees, butterflies, flies, birds, and bats. Responses to land-use change are predominan…	2011	42		1	22		10.1146/annurev-ecolsys-102710-145042							WOS:000299438300001
Literature Review		forest		Global	Envionmental Sciences		Ecology		Causal	N/A	Meyfroidt, P; Lambin, EF	Meyfroidt, Patrick; Lambin, Eric F.			Global Forest Transition: Prospects for an End to Deforestation	ANNUAL REVIEW OF ENVIRONMENT AND RESOURCES, VOL 36	Annual Review of Environment and Resources										Although global rates of tropical deforestation remain alarmingly high, they have decreased over the period 2000-2010, and a handful of tropical developing countries have recently been through a forest transition a shift from net deforestation to net reforestation. This review synthesizes existing knowledge on the occurrence, causes, and ecological impacts of forest transitions and examines the p…	2011	36		343	371		10.1146/annurev-environ-090710-143732							WOS:000299610900014
Cross-Site Comparisons		agriculture		Global	Envionmental Sciences	Social Sciences	Ecology	Miscellaneous	Consequential	12	Achten, WMJ; Verchot, LV	Achten, Wouter M. J.; Verchot, Louis V.			Implications of Biodiesel-Induced Land-Use Changes for CO2 Emissions: Case Studies in Tropical America, Africa, and Southeast Asia	ECOLOGY AND SOCIETY											Biofuels are receiving growing negative attention. Direct and/or indirect land-use changes that result from their cultivation can cause emissions due to carbon losses in soils and biomass and could negate any eventual greenhouse gas (GHG) reduction benefit. This paper evaluates the implications of land-use change emission on the climate-change mitigation potential of different biofuel production …	2011	16	4			14	10.5751/ES-04403-160414							WOS:000298841900019
Cross-Site Comparisons		rangeland		Global	Envionmental Sciences	Social Sciences	Ecology	Miscellaneous	Consequential	10	Dong, SK; Wen, L; Liu, SL; Zhang, XF; Lassoie, JP; Yi, SL; Li, XY; Li, JP; Li, YY	Dong, Shikui; Wen, Lu; Liu, Shiliang; Zhang, Xiangfeng; Lassoie, James P.; Yi, Shaoliang; Li, Xiaoyan; Li, Jinpeng; Li, Yuanyuan			Vulnerability of Worldwide Pastoralism to Global Changes and Interdisciplinary Strategies for Sustainable Pastoralism	ECOLOGY AND SOCIETY											Ten case studies from seven major pastoral regions across six continents were studied in this paper by conceptualizing three factors (agro-ecosystem resilience, livelihood options, and institution capacity) as the axes of a three-dimensional vulnerability framework. This analysis highlights the vulnerability of agriculture-based livelihood systems to global changes and helps identify what institu…	2011	16	2			10								WOS:000292462800018
Literature Review		agriculture		Global	Envionmental Sciences	Social Sciences	Ecology	Miscellaneous	Consequential	N/A	German, L; Schoneveld, GC; Pacheco, P	German, Laura; Schoneveld, George C.; Pacheco, Pablo			The Social and Environmental Impacts of Biofuel Feedstock Cultivation: Evidence from Multi-Site Research in the Forest Frontier	ECOLOGY AND SOCIETY											Preoccupation with global energy supplies and climate change in the global North, and a desire to improve the balance of trade and capture value in the emerging carbon market by developing countries, together place biofuels firmly on the map of global land use change. Much of this recent land use change is occurring in developing countries where large agro-ecologically suitable tracts of land may…	2011	16	3			24	10.5751/ES-04309-160324							WOS:000295837100026
Cross-Site Comparisons		agriculture		Global	Envionmental Sciences	Social Sciences	Ecology	Miscellaneous	Consequential	7	German, L; Schoneveld, GC; Pacheco, P	German, Laura; Schoneveld, George C.; Pacheco, Pablo			Local Social and Environmental Impacts of Biofuels: Global Comparative Assessment and Implications for Governance	ECOLOGY AND SOCIETY											The 2000s witnessed the rapid expansion of biofuel plantations in the global South in the context of a growing trend of crop plantation expansion. This trend has been spurred by policies in the European Union, United States, Brazil, and other countries favoring the use of biofuels in the transport sector to enhance energy security and reduce carbon emissions, as well as by the desire of governmen…	2011	16	4			29	10.5751/ES-04516-160429							WOS:000298841900026
Cross-Site Meta-Data Analysis		agriculture		Global	Environmental Sciences		Environmental Conservation	Ecology	Consequential	126	Bremer, LL; Farley, KA	Bremer, Leah L.; Farley, Kathleen A.			Does plantation forestry restore biodiversity or create green deserts? A synthesis of the effects of land-use transitions on plant species richness	BIODIVERSITY AND CONSERVATION											Plantations are established for a variety of reasons including wood production, soil and water conservation, and more recently, carbon sequestration. The effect of this growing land-use change on biodiversity, however, is poorly understood and considerable debate exists as to whether plantations are 'green deserts' or valuable habitat for indigenous flora and fauna. This paper synthesizes peer-re…	2010	19	14	3893	3915		10.1007/s10531-010-9936-4							WOS:000284644800005
Literature Review		agrculture		Global	Earth Sciences		Geochemistry		Consequential	N/A	Eglin, T; Ciais, P; Piao, SL; Barre, P; Bellassen, V; Cadule, P; Chenu, C; Gasser, T; Koven, C; Reichstein, M; Smith, P	Eglin, T.; Ciais, P.; Piao, S. L.; Barre, P.; Bellassen, V.; Cadule, P.; Chenu, C.; Gasser, T.; Koven, C.; Reichstein, M.; Smith, P.			Historical and future perspectives of global soil carbon response to climate and land-use changes	TELLUS SERIES B-CHEMICAL AND PHYSICAL METEOROLOGY											In this paper, we attempt to analyse the respective influences of land-use and climate changes on the global and regional balances of soil organic carbon (SOC) stocks. Two time periods are analysed: the historical period 1901-2000 and the period 2000-2100. The historical period is analysed using a synthesis of published data as well as new global and regional model simulations, and the future is …	2010	62	5	700	718		10.1111/j.1600-0889.2010.00499.x							WOS:000283167300030
Literature Review		forest		Asia	Environmental Sciences	Biological Sciences	Environmental Conservation	Plant Sciences	Consequential	N/A	Sodhi, NS; Koh, LP; Clements, R; Wanger, TC; Hill, JK; Hamer, KC; Clough, Y; Tscharntke, T; Posa, MRC; Lee, TM	Sodhi, Navjot S.; Koh, Lian Pin; Clements, Reuben; Wanger, Thomas C.; Hill, Jane K.; Hamer, Keith C.; Clough, Yann; Tscharntke, Teja; Posa, Mary Rose C.; Lee, Tien Ming			Conserving Southeast Asian forest biodiversity in human-modified landscapes	BIOLOGICAL CONSERVATION											Southeast Asia experiences one of the highest rates of deforestation in the tropics due to agricultural expansion, logging, habitat fragmentation and urbanization, which are expected to result in species declines and extinctions. In particular, growing global demands for food, biofuel and other commodities are driving the rapid expansion of oil palm and paper-and-pulp industries at the expense of…	2010	143	10	2375	2384		10.1016/j.biocon.2009.12.029							WOS:000282076800013
Remote-Sensing Analysis		water		Global	Biological Sciences		Miscellaneous		Consequential	N/A	Vorosmarty, CJ; McIntyre, PB; Gessner, MO; Dudgeon, D; Prusevich, A; Green, P; Glidden, S; Bunn, SE; Sullivan, CA; Liermann, CR; Davies, PM	Voeroesmarty, C. J.; McIntyre, P. B.; Gessner, M. O.; Dudgeon, D.; Prusevich, A.; Green, P.; Glidden, S.; Bunn, S. E.; Sullivan, C. A.; Liermann, C. Reidy; Davies, P. M.			Global threats to human water security and river biodiversity	NATURE											Protecting the world's freshwater resources requires diagnosing threats over a broad range of scales, from global to local. Here we present the first worldwide synthesis to jointly consider human and biodiversity perspectives on water security using a spatial framework that quantifies multiple stressors and accounts for downstream impacts. We find that nearly 80% of the world's population is expo…	2010	467	7315	555	561		10.1038/nature09440							WOS:000282273100031
Remote-Sensing Analysis		urban		Global	Environmantal Sciences		Environmental Conservation	Ecology	Consequential	120	Jenerette, GD; Potere, D	Jenerette, G. Darrel; Potere, David			Global analysis and simulation of land-use change associated with urbanization	LANDSCAPE ECOLOGY											A combination of rapid population growth and an accelerating demographic shift from rural to urbanized habitats has resulted in urbanization becoming an increasingly global phenomenon. Two alternate hypotheses describing urban landscape trajectories suggest urbanization is either leading to more homogeneous global patterns or urbanization has dichotomous trajectories of increasing dispersal or co…	2010	25	5	657	670		10.1007/s10980-010-9457-2							WOS:000276609800001
Meta-Analysis of Effect Sizes		forests		Europe	Biological Sciences		Miscellaneous		Consequential	120	Paillet, Y; Berges, L; Hjalten, J; Odor, P; Avon, C; Bernhardt-Romermann, M; Bijlsma, RJ; De Bruyn, L; Fuhr, M; Grandin, U; Kanka, R; Lundin, L; Luque, S; Magura, T; Matesanz, S; Meszaros, I; Sebastia, MT; Schmidt, W; Standovar, T; Tothmeresz, B; Uotila, A; Valladares, F; Vellak, K; Virtanen, R	Paillet, Yoan; Berges, Laurent; Hjalten, Joakim; Odor, Peter; Avon, Catherine; Bernhardt-Roemermann, Markus; Bijlsma, Rienk-Jan; De Bruyn, Luc; Fuhr, Marc; Grandin, Ulf; Kanka, Robert; Lundin, Lars; Luque, Sandra; Magura, Tibor; Matesanz, Silvia; Meszaros, Ilona; Teresa Sebastia, M. -; Schmidt, Wolfgang; Standovar, Tibor; Tothmeresz, Bela; Uotila, Anneli; Valladares, Fernando; Vellak, Kai; Virtan…			Biodiversity Differences between Managed and Unmanaged Forests: Meta-Analysis of Species Richness in Europe	CONSERVATION BIOLOGY											Past and present pressures on forest resources have led to a drastic decrease in the surface area of unmanaged forests in Europe. Changes in forest structure, composition, and dynamics inevitably lead to changes in the biodiversity of forest-dwelling species. The possible biodiversity gains and losses due to forest management (i.e., anthropogenic pressures related to direct forest resource use), …	2010	24	1	101	112		10.1111/j.1523-1739.2009.01399.x							WOS:000273686700015
Cross-Site Data Analysis		forest		North America	Social Sciences		Geography		Causal	N/A	Ramankutty, N; Heller, E; Rhemtulla, J	Ramankutty, Navin; Heller, Elizabeth; Rhemtulla, Jeanine			Prevailing Myths About Agricultural Abandonment and Forest Regrowth in the United States	ANNALS OF THE ASSOCIATION OF AMERICAN GEOGRAPHERS											The classic story of historical land-cover change in the United States suggests that agricultural clearing in the 1800s was followed by agricultural abandonment at the turn of the twentieth century and subsequent forest regrowthoften referred to as a forest transition. Most descriptions present statistical data from historical censuses and surveys to make this case. Here we show that the historic…	2010	100	3	502	512		10.1080/00045601003788876							WOS:000279120400002
Cross-Site Comparisons		forest	agriculture	Global	Biological Sciences		Miscellaneous		Consequential	8	Lawrence, D; Radel, C; Tully, K; Schmook, B; Schneider, L	Lawrence, Deborah; Radel, Claudia; Tully, Katherine; Schmook, Birgit; Schneider, Laura			Untangling a Decline in Tropical Forest Resilience: Constraints on the Sustainability of Shifting Cultivation Across the Globe	BIOTROPICA											Shifting cultivators depend on forest biomass inputs to nourish their crops. For them, forest resilience has an immediate impact: it affects crop productivity. A decline in the rate of recovery following shifting cultivation would ultimately affect local, regional and global carbon budgets, with feedbacks to climate. Yet the long-term impacts of shifting cultivation have been quantified in only s…	2010	42	1	21	30		10.1111/j.1744-7429.2009.00599.x							WOS:000273301100004
Cross-Site Comparisons		rangeland		Asia	Social Sciences		Miscellaneous		Causal	50	Yang, LH; Wu, JG	Yang, Lihua; Wu, Jianguo			Knowledge-driven institutional change: An empirical study on combating desertification in northern china from 1949 to 2004	JOURNAL OF ENVIRONMENTAL MANAGEMENT											Understanding institutional changes is crucial for environmental management. Here we investigated how institutional changes influenced the process and result of desertification control in northern China between 1949 and 2004. Our analysis was based on a case study of 21 field sites and a meta-analysis of additional 29 sites reported in the literature. Our results show that imposed knowledge-drive…	2012	110		254	266		10.1016/j.jenvman.2012.06.025							WOS:000309486700027
Cross-Site Data Analysis	Literature Review	agriculture	water	Global	Environmental Sciences		Environmental Conservation	Ecology	Consequential	N/A	De Silva, SS	De Silva, Sena S.			Aquaculture: a newly emergent food production sector-and perspectives of its impacts on biodiversity and conservation	BIODIVERSITY AND CONSERVATION											The fisheries sector in the course of the last three decades have been transformed from a developed country to a developing country dominance. Aquaculture, the farming of waters, though a millennia old tradition during this period has become a significant contributor to food fish production, currently accounting for nearly 50 % of global food fish consumption; in effect transforming our dependenc…	2012	21	12	3187	3220		10.1007/s10531-012-0360-9							WOS:000309550000010
Cross-Site Comparisons		forest		Asia	Environmental Sciences		Ecology		Consequential	3	Mahanty, S; Milne, S; Dressler, W; Filer, C	Mahanty, Sango; Milne, Sarah; Dressler, Wolfram; Filer, Colin			The Social Life of Forest Carbon: Property and Politics in the Production of a New Commodity	HUMAN ECOLOGY											Interventions to conserve carbon stored in forests are central to the emerging global climate change regime. Widely referred to as REDD+, these interventions engage local resource holders in contracts to restrict their use of land and forests in exchange for conditional benefits, effectively creating a market for forest carbon-a new and intangible commodity. Delving into the social and material i…	2012	40	5	661	664		10.1007/s10745-012-9524-1							WOS:000309863900001
Cross-Site Data Analysis		agriculture		Europe	Social Sciences		Geography		Consequential	227	Maetens, W; Vanmaercke, M; Poesen, J; Jankauskas, B; Jankauskiene, G; Ionita, I	Maetens, W.; Vanmaercke, M.; Poesen, J.; Jankauskas, B.; Jankauskiene, G.; Ionita, I.			Effects of land use on annual runoff and soil loss in Europe and the Mediterranean: A meta-analysis of plot data	PROGRESS IN PHYSICAL GEOGRAPHY											The largest currently compiled database of plot runoff and soil loss data in Europe and the Mediterranean was analysed to investigate effects of land use on annual soil loss (SL), annual runoff (R) and annual runoff coefficient (RC). This database comprises 227 plot-measuring sites in Europe and the Mediterranean, with SL for 1056 plots (PL) representing 7024 plot-years (PY) and R for 804 PL repr…	2012	36	5	599	653		10.1177/0309133312451303							WOS:000308881400002
Cross-Site Meta-Data Analysis		forest		Global	Environmental Sciences		Environmental Conservation		Consequential	109	Putz, FE; Zuidema, PA; Synnott, T; Pena-Claros, M; Pinard, MA; Sheil, D; Vanclay, JK; Sist, P; Gourlet-Fleury, S; Griscom, B; Palmer, J; Zagt, R	Putz, Francis E.; Zuidema, Pieter A.; Synnott, Timothy; Pena-Claros, Marielos; Pinard, Michelle A.; Sheil, Douglas; Vanclay, Jerome K.; Sist, Plinio; Gourlet-Fleury, Sylvie; Griscom, Bronson; Palmer, John; Zagt, Roderick			Sustaining conservation values in selectively logged tropical forests: the attained and the attainable	CONSERVATION LETTERS											Most tropical forests outside protected areas have been or will be selectively logged so it is essential to maximize the conservation values of partially harvested areas. Here we examine the extent to which these forests sustain timber production, retain species, and conserve carbon stocks. We then describe some improvements in tropical forestry and how their implementation can be promoted. A sim…	2012	5	4	296	303		10.1111/j.1755-263X.2012.00242.x							WOS:000307341900007
Variable-Oriented Meta-Analysis		multiple		Global	Biological Sciences		Miscellaneous		Consequential	303	Hadley, AS; Betts, MG	Hadley, Adam S.; Betts, Matthew G.			The effects of landscape fragmentation on pollination dynamics: absence of evidence not evidence of absence	BIOLOGICAL REVIEWS											Animal-mediated pollination is essential for both ecosystem services and conservation of global biodiversity, but a growing body of work reveals that it is negatively affected by anthropogenic disturbance. Landscape-scale disturbance results in two often inter-related processes: (1) habitat loss, (2) disruptions of habitat configuration (i.e. fragmentation). Understanding the relative effects of …	2012	87	3	526	544		10.1111/j.1469-185X.2011.00205.x							WOS:000305992300002
Meta-Analysis of Effect Sizes		multiple		Global	Environmental Sciences		Ecology		Consequential	143	Montero-Castano, A; Vila, M	Montero-Castano, Ana; Vila, Montserrat			Impact of landscape alteration and invasions on pollinators: a meta-analysis	JOURNAL OF ECOLOGY											1. Alterations in land use and biological invasions are two major components of global change that threaten biodiversity. There is high concern about their impact on pollinators and the pollination services they provide. However, the growing literature shows different, even contradictory results. 2. We present a global meta-analysis of 58 publications reporting 143 studies (37 on landscape altera…	2012	100	4	884	893		10.1111/j.1365-2745.2012.01968.x							WOS:000305335400005
Meta-Analysis of Effect Sizes		agriculture		Asia	Environmental Sciences		Global Environmental Change	Soil Sciences	Consequential	44	Huang, S; Sun, YN; Zhang, WJ	Huang, Shan; Sun, Yanni; Zhang, Weijian			Changes in soil organic carbon stocks as affected by cropping systems and cropping duration in China's paddy fields: a meta-analysis	CLIMATIC CHANGE											Great uncertainties remain in the impact of cropping systems on soil organic carbon (SOC) stocks in paddy fields that hold a large potential for carbon (C) sequestration. In this study, a meta-analysis was performed to examine trends on SOC stocks in unfertilized and fertilized fields from three of the most common rice cropping systems in China. Results showed that rice cropping without any nutri…	2012	112	2012-03-04	847	858		10.1007/s10584-011-0255-x							WOS:000304105600015
Literature Review		agriculture		Latin America	Environmental Sciences		Ecology		Consequential	N/A	Ferreira, J; Pardini, R; Metzger, JP; Fonseca, CR; Pompeu, PS; Sparovek, G; Louzada, J	Ferreira, Joice; Pardini, Renata; Metzger, Jean Paul; Fonseca, Carlos Roberto; Pompeu, Paulo S.; Sparovek, Gerd; Louzada, Julio			Towards environmentally sustainable agriculture in Brazil: challenges and opportunities for applied ecological research	JOURNAL OF APPLIED ECOLOGY											1. Brazil is one of the worlds major producers of food and biofuels. Agricultural expansion has driven rapid economic development but has also had major impacts on biodiversity and the conservation of ecosystem services in the country. 2. Here, we analyse recent advances in applied ecological research on the consequences of agricultural expansion for biodiversity in Brazil, identify knowledge gap…	2012	49	3	535	541		10.1111/j.1365-2664.2012.02145.x							WOS:000304660500001
Cross-Site Data Analysis		agriculture		Europe	Environmental Sciences		Ecology		Consequential	232	Concepcion, ED; Diaz, M; Kleijn, D; Baldi, A; Batary, P; Clough, Y; Gabriel, D; Herzog, F; Holzschuh, A; Knop, E; Marshall, EJP; Tscharntke, T; Verhulst, J	Concepcion, Elena D.; Diaz, Mario; Kleijn, David; Baldi, Andras; Batary, Peter; Clough, Yann; Gabriel, Doreen; Herzog, Felix; Holzschuh, Andrea; Knop, Eva; Marshall, E. Jon P.; Tscharntke, Teja; Verhulst, Jort			Interactive effects of landscape context constrain the effectiveness of local agri-environmental management	JOURNAL OF APPLIED ECOLOGY											1. Ecological theory predicts that the effectiveness of local agri-environmental management to enhance species richness at field scales will be the highest at intermediate levels of landscape complexity because of nonlinear effects of landscape context on field-scale diversity. 2. We examined how landscape complexity determined effectiveness of local agri-environmental management in terms of effe…	2012	49	3	695	705		10.1111/j.1365-2664.2012.02131.x							WOS:000304660500020
Variable-Oriented Meta-Analysis		extractive		Australia and PI	Environmental Sciences	Biological Sciences	Environmental Conservation	Plant Sciences	Consequential	71	Cristescu, RH; Frere, C; Banks, PB	Cristescu, Romane H.; Frere, Celine; Banks, Peter B.			A review of fauna in mine rehabilitation in Australia: Current state and future directions	BIOLOGICAL CONSERVATION											Restoration of degraded land has been identified as a top research priority in conservation. Fauna plays a critical role in the re-establishment of a functional ecosystem, yet fauna recolonization of restored areas is less studied than flora. We reviewed the findings of 71 publications on fauna recolonization, through the example of mining rehabilitation in the Australian continent, a global stro…	2012	149	1	60	72		10.1016/j.biocon.2012.02.003							WOS:000305723400008
Cross-Site Data Analysis		agriculture		Global	Economics	Environmental Sciences	Environmental Economics	Environmental Conservation	Consequential	6	Krausmann, F; Gingrich, S; Haberl, H; Erb, KH; Musel, A; Kastner, T; Kohlheb, N; Niedertscheider, M; Schwarzlmuller, E	Krausmann, Fridolin; Gingrich, Simone; Haberl, Helmut; Erb, Karl-Heinz; Musel, Annabella; Kastner, Thomas; Kohlheb, Norbert; Niedertscheider, Maria; Schwarzlmueller, Elmar			Long-term trajectories of the human appropriation of net primary production: Lessons from six national case studies	ECOLOGICAL ECONOMICS											The 'human appropriation of net primary production' (HANPP) is an integrated socio-ecological indicator measuring effects of land use on ecological biomass flows. Based on published data for Austria. Hungary, the Philippines, South Africa, Spain and the UK, this paper investigates long-term trends in aboveground HANPP and discusses the relations between population, economic growth, changes in bio…	2012	77		129	138		10.1016/j.ecolecon.2012.02.019							WOS:000304583200014
Meta-Analysis of Effect Sizes		multiple		Global	Biological Sciences		Miscellaneous		Consequential	1779	Mantyka-Pringle, CS; Martin, TG; Rhodes, JR	Mantyka-Pringle, Chrystal S.; Martin, Tara G.; Rhodes, Jonathan R.			Interactions between climate and habitat loss effects on biodiversity: a systematic review and meta-analysis	GLOBAL CHANGE BIOLOGY											Climate change and habitat loss are both key threatening processes driving the global loss in biodiversity. Yet little is known about their synergistic effects on biological populations due to the complexity underlying both processes. If the combined effects of habitat loss and climate change are greater than the effects of each threat individually, current conservation management strategies may …	2012	18	4	1239	1252		10.1111/j.1365-2486.2011.02593.x							WOS:000301533100004
Remote-Sensing Analysis		agriculture		Asia	Interdisciplinary				Consequential	N/A	He, FN; Li, SC; Zhang, XZ	He Fanneng; Li Shicheng; Zhang Xuezhen			Reconstruction of cropland area and spatial distribution in the mid-Northern Song Dynasty (AD1004-1085)	JOURNAL OF GEOGRAPHICAL SCIENCES											To understand historical human-induced land cover change and its climatic effects, it is necessary to create historical land use datasets with explicit spatial information. Using the taxes-cropland area and number of families compiled from historical documents, we estimated the real cropland area and populations within each Lu (a province-level political region in the Northern Song Dynasty) in th…	2012	22	2	359	370		10.1007/s11442-012-0932-3							WOS:000301183400012
Meta-Analysis of Effect Sizes		agriculture		North America	Social Sciences		Miscellaneous		Causal	46	Baumgart-Getz, A; Prokopy, LS; Floress, K	Baumgart-Getz, Adam; Prokopy, Linda Stalker; Floress, Kristin			Why farmers adopt best management practice in the United States: A meta-analysis of the adoption literature	JOURNAL OF ENVIRONMENTAL MANAGEMENT											This meta-analysis of both published and unpublished studies assesses factors believed to influence adoption of agricultural Best Management Practices in the United States. Using an established statistical technique to summarize the adoption literature in the United States, we identified the following variables as having the largest impact on adoption: access to and quality of information, financ…	2012	96	1	17	25		10.1016/j.jenvman.2011.10.006							WOS:000300752100003
Meta-Analysis of Effect Sizes		agriculture		North America	Interdisciplinary				Consequential	74	Ogle, SM; Swan, A; Paustian, K	Ogle, Stephen M.; Swan, Amy; Paustian, Keith			No-till management impacts on crop productivity, carbon input and soil carbon sequestration	AGRICULTURE ECOSYSTEMS & ENVIRONMENT											The efficacy of no-till agriculture for increasing C in soils has been questioned in recent studies. This is a serious issue after many publications and reports during the last two decades have recommended no-till as a practice to mitigate greenhouse gas emissions through soil C sequestration. Our objective was to investigate the possibility that the lack of C increase in some no-till systems may…	2012	149		37	49		10.1016/j.agee.2011.12.010							WOS:000301689700005
Meta-Analysis of Effect Sizes		agriculture		Global	Interdisciplinary				Consequential	73	Liao, CZ; Luo, YQ; Fang, CM; Chen, JK; Li, B	Liao, Chengzhang; Luo, Yiqi; Fang, Changming; Chen, Jiakuan; Li, Bo			The effects of plantation practice on soil properties based on the comparison between natural and planted forests: a meta-analysis	GLOBAL ECOLOGY AND BIOGEOGRAPHY											Aim The effects of planted forests on soils are of great concern in the context of the increasing demands for timber production and atmospheric CO2 sequestration. However, the effects of plantations on soil properties have not well been quantified. We determined the effects of plantation practice on soil properties based on a comparison between natural forests and plantations. Locations All the c…	2012	21	3	318	327		10.1111/j.1466-8238.2011.00690.x							WOS:000300051500003
Cross-Site Comparisons		agriculture	water	Global	Interdisciplinary				Consequential	600	Kim, JH; Jackson, RB	Kim, John H.; Jackson, Robert B.			A Global Analysis of Groundwater Recharge for Vegetation, Climate, and Soils	VADOSE ZONE JOURNAL											Because groundwater is an essential resource for people and ecosystems, a better understanding is needed of the fundamental controls on recharge and its interactions with vegetation change. We analyzed >600 estimates of groundwater recharge to obtain the first global analysis of recharge and vegetation types. Globally, croplands had the highest proportion of water input (WI = precipitation + irri…	2012	11	1				10.2136/vzj2011.0021RA							WOS:000304802500003
Literature Review		multiple		Global	Environmental Sciences		Global Environmental Change		Consequential	N/A	McConkey, KR; Prasad, S; Corlett, RT; Campos-Arceiz, A; Brodie, JF; Rogers, H; Santamaria, L	McConkey, Kim R.; Prasad, Soumya; Corlett, Richard T.; Campos-Arceiz, Ahimsa; Brodie, Jedediah F.; Rogers, Haldre; Santamaria, Luis			Seed dispersal in changing landscapes	BIOLOGICAL CONSERVATION											A growing understanding of the ecology of seed dispersal has so far had little influence on conservation practice, while the needs of conservation practice have had little influence on seed dispersal research. Yet seed dispersal interacts decisively with the major drivers of biodiversity change in the 21st century: habitat fragmentation, overharvesting, biological invasions, and climate change. W…	2012	146	1	1	13		10.1016/j.biocon.2011.09.018							WOS:000301814300001
Cross-Site Comparisons		forest		Asia	Environmental Sciences		Environmental Conservation		Consequential	16	Hergoualc'h, KA; Verchot, LV	Hergoualc'h, Kristell Anaik; Verchot, Louis Vincent			Changes in soil CH4 fluxes from the conversion of tropical peat swamp forests: a meta-analysis	JOURNAL OF INTEGRATIVE ENVIRONMENTAL SCIENCES											Currently, 25% of all deforestation in insular Southeast Asia occurs in peat swamp forests. When peatlands are deforested, drainage ditches are often constructed to lower the ground-water level, which may result in changes in peat methane (CH4) fluxes. Our aim was to evaluate how tropical peat swamp forest conversion affected these fluxes. Average CH4 fluxes, water table depths and the relationsh…	2012	9	2	93	101		10.1080/1943815X.2012.679282							WOS:000305634600003
Literature Review		multiple		Global	Environmental Sciences		Ecology		Consequential	N/A	Blitzer, EJ; Dormann, CF; Holzschuh, A; Klein, AM; Rand, TA; Tscharntke, T	Blitzer, Eleanor J.; Dormann, Carsten F.; Holzschuh, Andrea; Klein, Alexandra-Maria; Rand, Tatyana A.; Tscharntke, Teja			Spillover of functionally important organisms between managed and natural habitats	AGRICULTURE ECOSYSTEMS & ENVIRONMENT											Land-use intensification has led to a landscape mosaic that juxtaposes human-managed and natural areas. In such human-dominated and heterogeneous landscapes, spillover across habitat types, especially in systems that differ in resource availability, may be an important ecological process structuring communities. While there is much evidence for spillover from natural habitats to managed areas, li…	2012	146	1	34	43		10.1016/j.agee.2011.09.005							WOS:000300204000004
Cross-Site Meta-Data Analysis		forest		Global	Environmental Sciences		Environmental Conservation	Ecology	Consequential	81	Ramirez, PA; Simonetti, JA	Ramirez, Patricia A.; Simonetti, Javier A.			Conservation opportunities in commercial plantations: The case of mammals	JOURNAL FOR NATURE CONSERVATION											Enhancing the structural complexity of commercial plantations could enrich the presence of mammals within them. We tested this hypothesis through a meta-analysis in order to determine whether more complex plantations, with a dense understory, can sustain more mammal diversity and if mammals respond differently pending on its taxonomic affiliation, body size, and diet group. We recorded 71 cases o…	2011	19	6	351	355		10.1016/j.jnc.2011.06.003							WOS:000297153900004
Meta-Analysis of Effect Sizes		forest		Global	Biological Sciences		Miscellaneous		Consequential	2220	Gibson, L; Lee, TM; Koh, LP; Brook, BW; Gardner, TA; Barlow, J; Peres, CA; Bradshaw, CJA; Laurance, WF; Lovejoy, TE; Sodhi, NS	Gibson, Luke; Lee, Tien Ming; Koh, Lian Pin; Brook, Barry W.; Gardner, Toby A.; Barlow, Jos; Peres, Carlos A.; Bradshaw, Corey J. A.; Laurance, William F.; Lovejoy, Thomas E.; Sodhi, Navjot S.			Primary forests are irreplaceable for sustaining tropical biodiversity	NATURE											Human-driven land-use changes increasingly threaten biodiversity, particularly in tropical forests where both species diversity and human pressures on natural environments are high(1). The rapid conversion of tropical forests for agriculture, timber production and other uses has generated vast, human-dominated landscapes with potentially dire consequences for tropical biodiversity(2-5). Today, fe…	2011	478	7369	378	+		10.1038/nature10425							WOS:000296021100044
Variable-Oriented Meta-Analysis		protected	forest	Asia	Environmental Sciences		Environmental Conservation	Ecology	Causal	24	Mondal, P; Nagendra, H	Mondal, Pinki; Nagendra, Harini			Trends of Forest Dynamics in Tiger Landscapes Across Asia	ENVIRONMENTAL MANAGEMENT											Protected areas (PAs) are cornerstones of biodiversity conservation, but small parks alone cannot support wide-ranging species, such as the tiger. Hence, forest dynamics in the surrounding landscapes of PAs are also important to tiger conservation. Tiger landscapes often support considerable human population in proximity of the PA, sometimes within the core itself, and thus are subject to various…	2011	48	4	781	794		10.1007/s00267-011-9720-6							WOS:000294683400009
Variable-Oriented Meta-Analysis		agriculture		Global	Environmental Sciences		Environmental Conservation	Ecology	Consequential	766	Rahmann, G	Rahmann, Gerold			Biodiversity and Organic farming: What do we know?	LANDBAUFORSCHUNG											The number of studies on organic farming and biodiversity increased significantly within the last years. Meanwhile organic farming has been recognised as a field with scientific relevance. About 19,000 publications were found in the Web of Science (www.isiknowledge.com) using Endnote (R) software with the wording "organic farming", and out of these about 1,200 were published by German scientists …	2011	61	3	189	208									WOS:000297439200003
Cross-Site Comparisons		forest		Global	Biological Sciences		Plant Sciences		Causal	18	Kull, CA; Shackleton, CM; Cunningham, PJ; Ducatillon, C; Dufour-Dror, JM; Esler, KJ; Friday, JB; Gouveia, AC; Griffin, AR; Marchante, E; Midgley, SJ; Pauchard, A; Rangan, H; Richardson, DM; Rinaudo, T; Tassin, J; Urgenson, LS; von Maltitz, GP; Zenni, RD; Zylstra, MJ	Kull, Christian A.; Shackleton, Charlie M.; Cunningham, Peter J.; Ducatillon, Catherine; Dufour-Dror, Jean-Marc; Esler, Karen J.; Friday, James B.; Gouveia, Antonio C.; Griffin, A. R.; Marchante, Elizabete; Midgley, Stephen J.; Pauchard, Anibal; Rangan, Haripriya; Richardson, David M.; Rinaudo, Tony; Tassin, Jacques; Urgenson, Lauren S.; von Maltitz, Graham P.; Zenni, Rafael D.; Zylstra, Matthew …			Adoption, use and perception of Australian acacias around the world	DIVERSITY AND DISTRIBUTIONS											Aim To examine the different uses and perceptions of introduced Australian acacias (wattles; Acacia subgenus Phyllodineae) by rural households and communities. Location Eighteen landscape-scale case studies around the world, in Vietnam, India, Reunion, Madagascar, South Africa, Congo, Niger, Ethiopia, Israel, France, Portugal, Brazil, Chile, Dominican Republic and Hawai'i. Methods Qualitative com…	2011	17	5	822	836		10.1111/j.1472-4642.2011.00783.x							WOS:000294655400004
Literature Review		forest		North America	Environmental Sciences		Ecology		Consequential	N/A	McKinley, DC; Ryan, MG; Birdsey, RA; Giardina, CP; Harmon, ME; Heath, LS; Houghton, RA; Jackson, RB; Morrison, JF; Murray, BC; Pataki, DE; Skog, KE	McKinley, Duncan C.; Ryan, Michael G.; Birdsey, Richard A.; Giardina, Christian P.; Harmon, Mark E.; Heath, Linda S.; Houghton, Richard A.; Jackson, Robert B.; Morrison, James F.; Murray, Brian C.; Pataki, Diane E.; Skog, Kenneth E.			A synthesis of current knowledge on forests and carbon storage in the United States	ECOLOGICAL APPLICATIONS											Using forests to mitigate climate change has gained much interest in science and policy discussions. We examine the evidence for carbon benefits, environmental and monetary costs, risks and trade-offs for a variety of activities in three general strategies: (1) land use change to increase forest area (afforestation) and avoid deforestation; (2) carbon management in existing forests; and (3) the u…	2011	21	6	1902	1924		10.1890/10-0697.1							WOS:000294155900003
Meta-Analysis of Effect Sizes		forest		Global	Environmental Sciences		Ecology		Consequential	134	Schmidt, IB; Mandle, L; Ticktin, T; Gaoue, OG	Schmidt, Isabel B.; Mandle, Lisa; Ticktin, Tamara; Gaoue, Orou G.			What do matrix population models reveal about the sustainability of non-timber forest product harvest?	JOURNAL OF APPLIED ECOLOGY											1. Understanding how management activities impact plant population dynamics is necessary to conserve at-risk species, control invasive species and sustainably harvest non-timber forest products (NTFP). For NTFP, knowledge about how the sustainability of harvest varies by plant life-form and part harvested is limited and needed to inform management of the thousands of species providing income to m…	2011	48	4	815	826		10.1111/j.1365-2664.2011.01999.x							WOS:000292331100001
Literature Review		water		Global	Social Sciences		Geography		Consequential	N/A	Price, K	Price, Katie			Effects of watershed topography, soils, land use, and climate on baseflow hydrology in humid regions: A review	PROGRESS IN PHYSICAL GEOGRAPHY											Baseflow is the portion of streamflow that is sustained between precipitation events, fed to stream channels by delayed (usually subsurface) pathways. Understanding baseflow processes is critical to issues of water quality, supply, and habitat. This review synthesizes the body of global literature investigating relationships between baseflow and watershed characteristics of geomorphology, soil, a…	2011	35	4	465	492		10.1177/0309133311402714							WOS:000292888900003
Meta-Analysis of Effect Sizes		agriculture		Global	Interdisciplinary				Consequential	223	Batary, P; Andras, B; Kleijn, D; Tscharntke, T	Batary, Peter; Andras Baldi; Kleijn, David; Tscharntke, Teja			Landscape-moderated biodiversity effects of agri-environmental management: a meta-analysis	PROCEEDINGS OF THE ROYAL SOCIETY B-BIOLOGICAL SCIENCES											Agri-environmental management (AEM) is heralded as being key to biodiversity conservation on farmland, yet results of these schemes have been mixed, making their general utility questionable. We test with meta-analysis whether the benefits of AEM for species richness and abundance of plants and animals are determined by the surrounding landscape context. Across all studies (109 observations for s…	2011	278	1713	1894	1902		10.1098/rspb.2010.1923							WOS:000290429800018
Literature Review		agriculture		Global	Environmental Sciences		Ecology		Consequential	N/A	Tscharntke, T; Clough, Y; Bhagwat, SA; Buchori, D; Faust, H; Hertel, D; Holscher, D; Juhrbandt, J; Kessler, M; Perfecto, I; Scherber, C; Schroth, G; Veldkamp, E; Wanger, TC	Tscharntke, Teja; Clough, Yann; Bhagwat, Shonil A.; Buchori, Damayanti; Faust, Heiko; Hertel, Dietrich; Hoelscher, Dirk; Juhrbandt, Jana; Kessler, Michael; Perfecto, Ivette; Scherber, Christoph; Schroth, Goetz; Veldkamp, Edzo; Wanger, Thomas C.			Multifunctional shade-tree management in tropical agroforestry landscapes - a review	JOURNAL OF APPLIED ECOLOGY											P>1. Agricultural intensification reduces ecological resilience of land-use systems, whereas paradoxically, environmental change and climate extremes require a higher response capacity than ever. Adaptation strategies to environmental change include maintenance of shade trees in tropical agroforestry, but conversion of shaded to unshaded systems is common practice to increase short-term yield. 2.…	2011	48	3	619	629		10.1111/j.1365-2664.2010.01939.x							WOS:000290587100014
